# Supplementary material for: Remote homology and functional genetics unmask deeply preserved Scm3/HJURP orthologs in metazoans
Source: bioRxiv. 2026 Apr 20:2026.03.04.709615. Originally published 2026 Mar 6. Preprint. [Version 2] doi: 10.64898/2026.03.04.709615 (PMC13001451; doi:10.64898/2026.03.04.709615)
Supplement: Supplement 5 [file media-5.xlsx]

## Sheet: S1_Table
Accession Identifier	Source	Species	Taxonomy	Protein Length (AAs)	scm3 region	HHpred E-value (whole protein)	HHpred E-value (scm3 domain)
AAH01940.2	NCBI	Homo sapiens	Eukaryota; Metazoa; Chordata; Craniata; Vertebrata; Euteleostomi; Mammalia; Eutheria; Euarchontoglires; Primates; Haplorrhini; Catarrhini; Hominidae; Homo	748	16-68	N/A	N/A
XP_031752846.1	NCBI	Xenopus tropicalis	Eukaryota; Metazoa; Chordata; Craniata; Vertebrata; Euteleostomi; Amphibia; Batrachia; Anura; Pipoidea; Pipidae; Xenopodinae; Xenopus; Silurana	704	24-75	4e-08	6.7e-13
XP_006012693.3	NCBI	Latimeria chalumnae	Eukaryota; Metazoa; Chordata; Craniata; Vertebrata; Euteleostomi; Coelacanthiformes; Coelacanthidae; Latimeria	642	N/A	N/A	N/A
NP_001076347.1	NCBI	Danio rerio	Eukaryota; Metazoa; Chordata; Craniata; Vertebrata; Euteleostomi; Actinopterygii; Neopterygii; Teleostei; Ostariophysi; Cypriniformes; Danionidae; Danioninae; Danio	669	3-55	0.21	0.00023
XP_038057064.1	NCBI	Patiria miniata	Eukaryota; Metazoa; Echinodermata; Eleutherozoa; Asterozoa; Asteroidea; Valvatacea; Valvatida; Asterinidae; Patiria	1372	16-64	0.38	6.6e-05
XP_014675948.1	NCBI	Priapulus caudatus	Eukaryota; Metazoa; Ecdysozoa; Scalidophora; Priapulida; Priapulimorpha; Priapulimorphida; Priapulidae; Priapulus	1756	4-50	0.12	6.2e-06
CAI4225225.1	NCBI	Auanema sp. JU1783	Eukaryota; Metazoa; Ecdysozoa; Nematoda; Chromadorea; Rhabditida; Rhabditina; Rhabditomorpha; Rhabditoidea; Rhabditidae; Auanema	1146	11-55	0.47	0.00063
GAU99461.1	NCBI	Ramazzottius varieornatus	Eukaryota; Metazoa; Ecdysozoa; Tardigrada; Eutardigrada; Parachela; Hypsibioidea; Ramazzottiidae; Ramazzottius	288	47-92	0.61	0.014
XP_022237972.1	NCBI	Limulus polyphemus	Eukaryota; Metazoa; Ecdysozoa; Arthropoda; Chelicerata; Merostomata; Xiphosura; Limulidae; Limulus	786	21-79	3.8	0.039
XP_067126489.1	NCBI	Centruroides vittatus	Eukaryota; Metazoa; Ecdysozoa; Arthropoda; Chelicerata; Arachnida; Scorpiones; Buthida; Buthoidea; Buthidae; Centruroides	791	17-58	0.047	1.1e-05
XP_001603895.3	NCBI	Nasonia vitripennis	Eukaryota; Metazoa; Ecdysozoa; Arthropoda; Hexapoda; Insecta; Pterygota; Neoptera; Endopterygota; Hymenoptera; Apocrita; Parasitoida; Chalcidoidea; Pteromalidae; Pteromalinae; Nasonia	946	35-77	300	0.22
NP_650597.2	NCBI	Drosophila melanogaster	Eukaryota; Metazoa; Ecdysozoa; Arthropoda; Hexapoda; Insecta; Pterygota; Neoptera; Endopterygota; Diptera; Brachycera; Muscomorpha; Ephydroidea; Drosophilidae; Drosophila; Sophophora	979	5-45	N/A	N/A
KAF5399513.1	NCBI	Paragonimus heterotremus	Eukaryota; Metazoa; Spiralia; Lophotrochozoa; Platyhelminthes; Trematoda; Digenea; Plagiorchiida; Troglotremata; Troglotrematidae; Paragonimus	435	4-41	8.9	0.081
XP_013081743.1	NCBI	Biomphalaria glabrata	Eukaryota; Metazoa; Spiralia; Lophotrochozoa; Mollusca; Gastropoda; Heterobranchia; Euthyneura; Panpulmonata; Hygrophila; Lymnaeoidea; Planorbidae; Biomphalaria	929	19-63	0.19	6.5e-05
ELT94853.1	NCBI	Capitella teleta	Eukaryota; Metazoa; Spiralia; Lophotrochozoa; Annelida; Polychaeta; Sedentaria; Scolecida; Capitellidae; Capitella	506	9-55	0.0077	1e-05
XP_013387541.1	NCBI	Lingula anatina	Eukaryota; Metazoa; Spiralia; Lophotrochozoa; Brachiopoda; Linguliformea; Lingulata; Lingulida; Linguloidea; Lingulidae; Lingula	1823	22-59	0.81	7.3e-05
XP_067948887.1	NCBI	Watersipora subatra	Eukaryota; Metazoa; Spiralia; Lophotrochozoa; Bryozoa; Gymnolaemata; Cheilostomatida; Flustrina; Smittinoidea; Watersiporidae; Watersipora	470	18-53	N/A	0.77
RDD41302.1	NCBI	Trichoplax sp. H2	Eukaryota; Metazoa; Placozoa; Trichoplax	358	18-54	0.37	0.00029
CAB3982230.1	NCBI	Paramuricea clavata	Eukaryota; Metazoa; Cnidaria; Anthozoa; Octocorallia; Malacalcyonacea; Plexauridae; Paramuricea	1017	6-48	9	0.01
CAI8037030.1	NCBI	Geodia barretti	Eukaryota; Metazoa; Porifera; Demospongiae; Heteroscleromorpha; Tetractinellida; Astrophorina; Geodiidae; Geodia	591	8-55	N/A	2.1
XP_004998732.1	NCBI	Salpingoeca rosetta	Eukaryota; Choanoflagellata; Craspedida; Salpingoecidae; Salpingoeca	581	2-52	3.9e-05	2.2e-09
Sarc4_g19985T	Dudin et al. 2019 (128)	Sphaeroforma arctica	Eukaryota; Ichthyosporea; Ichthyophonida; Sphaeroforma	212	21-68	0.025	0.00026
Unigene2128_Nuclearia_a|m.6623	Torruella et al. 2015 (129)	Parvularia atlantis	Eukaryota; Rotosphaerida; Nucleariidae; Parvularia	124	44-83	0.0068	0.00027
NP_010142.2	NCBI	Saccharomyces cerevisiae	Eukaryota; Fungi; Dikarya; Ascomycota; Saccharomycotina; Saccharomycetes; Saccharomycetales; Saccharomycetaceae; Saccharomyces	223	92-141	N/A	N/A

## Sheet: S2_Table
Experiment	Construct Type	Purpose	Sequence
Zebrafish CRISPant	DNA Oligo	HJURP CRISPant genotyping primer F	CAGAGATCGAGATTTTCACTC
	DNA Oligo	HJURP CRISPant genotyping primer R	CTTGGGACATAATTTCGCTTG
	DNA Oligo	HJURP CRISPant genotyping primer F	TCACTCGGGAAATTCGAAAG
	DNA Oligo	HJURP CRISPant genotyping primer R	ATCCAGAAAAGTAGAAATCAGC
	DNA Oligo	HJURP CRISPant genotyping primer F	TGCGTCAAAGCATATATTGG
	DNA Oligo	HJURP CRISPant genotyping primer R	GAAAATGACCAGATCATGCTG
	DNA Oligo	CENPA CRISPant genotyping primer F	CATGGCACACACTCCTAACC
	DNA Oligo	CENPA CRISPant genotyping primer R	GGAATTGATTGAATCCTGACATG
	DNA Oligo	CENPA CRISPant genotyping primer F	GAAAGGTTTTTAGGTAGGTGC
	DNA Oligo	CENPA CRISPant genotyping primer R	TCCTTACATCAGCAAGACTG
	Alt-R sgRNA	CRISPant negative control (published)	GCAGGCAAAGAATCCCTGCC
	Alt-R sgRNA	CRISPant negative control (HJURP scramble)	ACTAACGCGACTACTAGATA
	Alt-R sgRNA	CRISPant negative control (HJURP scramble)	ACCTGGTATATCGCTCCGGA
	Alt-R sgRNA	HJURP CRISPant guide 1	CGATGTCTTCAGAAACACAA
	Alt-R sgRNA	HJURP CRISPant guide 2	GAGAGAGAGAGAGCCTGTAT
	Alt-R sgRNA	HJURP CRISPant guide 3	TCTGCACTGTCAATGGGCAC
	Alt-R sgRNA	CENPA CRISPant guide 1	GGACATGCCTCGCCATACAT
	Alt-R sgRNA	CENPA CRISPant guide 2	GTGACATACAACTCGCCCGG
Zebrafish Imaging	DNA Oligo	HJURP amplification from cDNA F	ATGCCTTTATATACAGATCAGTTCAAG
	DNA Oligo	HJURP amplification from cDNA R	TTACATGTGTTCAACGCCTCT
	DNA Oligo	CENPA amplification from cDNA F	ATGCCTCGCCATACATCG
	DNA Oligo	CENPA amplification from cDNA R	TTACATGTGTTCAACGCCTCT
	Plasmid	eGFP-CENPA for in vitro transcription	GAAGATCCTTTGATCTTTTCTACGGGGTCTGACGCTCAGTGGAACGAAAACTCACGTTAAGGGATTTTGGTCATGAGATTATCAAAAAGGATCTTCACCTAGATCCTTTTAAATTAAAAATGAAGTTTTAAATCAATCTAAAGTATATATGAGTAAACTTGGTCTGACAGTTACCAATGCTTAATCAGTGAGGCACCTATCTCAGCGATCTGTCTATTTCGTTCATCCATAGTTGCCTGACTCCCCGTCGTGTAGATAACTACGATACGGGAGGGCTTACCATCTGGCCCCAGTGCTGCAATGATACCGCGAGACCCACGCTCACCGGCTCCAGATTTATCAGCAATAAACCAGCCAGCCGGAAGGGCCGAGCGCAGAAGTGGTCCTGCAACTTTATCC…
	Plasmid	mCherry-HJURP for in vitro transcription	CGTAAAAAGGCCGCGTTGCTGGCGTTTTTCCATAGGCTCCGCCCCCCTGACGAGCATCACAAAAATCGACGCTCAAGTCAGAGGTGGCGAAACCCGACAGGACTATAAAGATACCAGGCGTTTCCCCCTGGAAGCTCCCTCGTGCGCTCTCCTGTTCCGACCCTGCCGCTTACCGGATACCTGTCCGCCTTTCTCCCTTCGGGAAGCGTGGCGCTTTCTCATAGCTCACGCTGTAGGTATCTCAGTTCGGTGTAGGTCGTTCGCTCCAAGCTGGGCTGTGTGCACGAACCCCCCGTTCAGCCCGACCGCTGCGCCTTATCCGGTAACTATCGTCTTGAGTCCAACCCGGTAAGACACGACTTATCGCCACTGGCAGCAGCCACTGGTAACAGGATTAGC…
	Plasmid	H2B-mCherry for in vitro transcription	GAAGATCCTTTGATCTTTTCTACGGGGTCTGACGCTCAGTGGAACGAAAACTCACGTTAAGGGATTTTGGTCATGAGATTATCAAAAAGGATCTTCACCTAGATCCTTTTAAATTAAAAATGAAGTTTTAAATCAATCTAAAGTATATATGAGTAAACTTGGTCTGACAGTTACCAATGCTTAATCAGTGAGGCACCTATCTCAGCGATCTGTCTATTTCGTTCATCCATAGTTGCCTGACTCCCCGTCGTGTAGATAACTACGATACGGGAGGGCTTACCATCTGGCCCCAGTGCTGCAATGATACCGCGAGACCCACGCTCACCGGCTCCAGATTTATCAGCAATAAACCAGCCAGCCGGAAGGGCCGAGCGCAGAAGTGGTCCTGCAACTTTATCC…
Pulldowns	Plasmid	MBP-drHJURP200-6XHIS for recombinant expression	aaaaaaaccaccgctaccagcggtggtttgtttgccggatcaagagctaccaaccctttttccgaaggtaactggcttcagcagagcgcagataccaaatactgtccttctagtgtagccgtagttaggccaccacttcaagaactctgtagcaccgcctacatacctcgctctgctaatcctgttaccagtggctgctgccagtggcgataagtcgtgtcttaccgggttggactcaagacgatagttaccggataaggcgcagcggtcgggctgaacggggggttcgtgcacacagcccagcttggagcgaacgacctacaccgaactgagatacctacagcgtgagctatgagaaagcgccacgcttcccgaagggagaaaggcggacaggtatcc…
	Plasmid	drCENPA/H4 for recombinant expression	ggggaattgtgagcggataacaattcccctctagaaataattttgtttaactttaagaaggagatataccATGCCTCGCCATACATCGGCACACAAGCGAAAGCCATCGACGCCCAGACGCAGATCTCCCCCTGCATCACTACCACCGCCGGCAGGGTCAAGAACCCGCCGCCACAGCGGACCATCCGGATCATCGCCGCGCAAGAAACACAAATTTCGCCCTGGCACCCGAGCACTCATGGAGATACGCAAGTATCAGAAGTCGACCGGTCTTCTGCTGCGCAAGGCTCCGTTTTCACGACTGGTGCGGGAGGTGTGTCAGATGTTCAGCCGAGAGCACATGATGTGGCAAGGATATGCTTTAATGGCTCTACAGGAGGCTGCAGAGGCGTTCATGGT…
	Plasmid	MBP-NEFR1-6XHIS for recombinant expression	TTGAGATCCTTTTTTTCTGCGCGTAATCTGCTGCTTGCAAACAAAAAAACCACCGCTACCAGCGGTGGTTTGTTTGCCGGATCAAGAGCTACCAACCCTTTTTCCGAAGGTAACTGGCTTCAGCAGAGCGCAGATACCAAATACTGTCCTTCTAGTGTAGCCGTAGTTAGGCCACCACTTCAAGAACTCTGTAGCACCGCCTACATACCTCGCTCTGCTAATCCTGTTACCAGTGGCTGCTGCCAGTGGCGATAAGTCGTGTCTTACCGGGTTGGACTCAAGACGATAGTTACCGGATAAGGCGCAGCGGTCGGGCTGAACGGGGGGTTCGTGCACACAGCCCAGCTTGGAGCGAACGACCTACACCGAACTGAGATACCTACAGCGTGAGCTATGAGA…
	Plasmid	HCP-3/H4 for recombinant expression	GATGGCACCAACGGAGACGGCAATCGCGCTGGACCGAGTAACCCAGATCGCGGCAATCGCACCGGCCCTTCTTCTTCTGACCGCGTGCGTATGCGTGCGGGTCGCAATCGTGTAACAAAAACACGCCGCTACCGTCCGGGCCAGAAAGCGTTGGAAGAGATTCGCAAGTATCAGAAAACTGAGGATTTGTTGATTCAGAAAGCCCCATTCGCTCGCCTTGTGCGCGAAATTATGCAGACGTCTACCCCCTTTGGTGCGGATTGCCGTATTCGCTCTGACGCGATTAGTGCCTTACAAGAAGCGGCCGAAGCCTTTCTGGTCGAGATGTTTGAAGGTTCGTCGCTGATCAGCACCCACGCAAAACGTGTAACCTTGATGACCACGGATATTCAGCTTTAT…
C. elegans Strain Generation	DNA Oligo	GFP::HA::hcp-3 genotyping primer F	CGGGGTTGAGTCCGTCATTTAT
	DNA Oligo	GFP::HA::hcp-3 genotyping primer R	ATCAAATCGTTGACACCTGCG
	DNA Oligo	nefr-1 genotyping primer F	GAAGTCCGTGAATGCGCGTG
	DNA Oligo	nefr-1 genotyping primer R	TCGAAGAAGGCGTTGCCAAG
	Alt-R crRNA	nefr-1 5' CRISPR guide	GAGACACTCGTTTAAGCGAA
	DNA Oligo	nic1786[K15STOP] repair template	AAGCAAGCGCCGACAAAGAGACACTCGTTTtgatcatGAATCGAGAGAAGCCGACGAGgttcttaat
	DNA Oligo	nic1802[3XFLAG::nefr-1] repair template	tgaattatttacattttttcagtcgacATGgactacaaagaccatgacggtgattataaagatcatgaTatcgaTtacaaggatgacgatgacaagCCACGAATTAAACAGGCACCAACGAAGAGACACTCGTTTAAGCGAATGGAATCG
	dsDNA Oligo	nic1816[AID::nefr-1] repair template	tgaattatttacattttttcagtcgacATGcctaaagatccagccaaacctccggccaaggcacaagttgtgggatggccaccggtgagatcataccggaagaacgtgatggtttcctgccaaaaatcaagcggtggcccggaggcggcggcgttcgtgaagCCaCGaATTAAACAGGCACCAACGAAGAGACACTCGTTTAAGCGAATGGAATCG
	DNA Oligo	nic1803[ALFA::nefr-1] repair template	tgaattatttacattttttcagtcgacATGCCATCCCGGCTCGAGGAAGAGCTCCGTCGACGTCTCACCGAGCCACGAATTAAACAGGCACCAACGAAGAGACACTCGTTTAAGCGAATGGAATCG

## Sheet: S3_Table
Strain	Genotype	Source	Notes
N2	Ancestral	Caenorhabditis Genetics Center
FAS131	hcp-3(uge85[GFP::HA::hcp-3]) III	Prosée et al. 2021
NJL5575	nefr-1(nic1786[K15STOP] I/ tmC20[unc-14(tmIs1219) dpy-5(tm9715)] I	This study
NJL5639	nefr-1(nic1786[K15STOP] I/ tmC20[unc-14(tmIs1219) dpy-5(tm9715)] I; his-72(uge30[gfp::his-72]) III	This study
NJL5662	nefr-1(nic1802[3XFLAG::nefr-1]) I	This study
NJL5667	nefr-1(nic1803[ALFA::nefr-1]) I; unc-119(kst33) III; nicTi744 [rpl-28::NbALFA::linker::GFP::tbb-2] V	This study
JDW220	wrdSi18[^SEC^mex-5p::TIR1::F2A::mTagBFP2::AID*::NLS::tbb-2 3'UTR] (I:-5.32)	Ashley et al. 2021	Self-excising cassette was removed to generate NJL5663
NJL5663	wrdSi18[mex-5p::TIR1::F2A::mTagBFP2::AID*::NLS::tbb-2 3'UTR] (I:-5.32)	Ashley et al. 2021/This study
NJL5706	wrdSi18[mex-5p::TIR1::F2A::mTagBFP2::AID*::NLS::tbb-2 3'UTR] (I:-5.32); nefr-1(nic1816[AID*::nefr-1]) I	This study
NJL5716	nefr-1(nic1802[3XFLAG::nefr-1]) I; hcp-3(uge85[GFP::HA::hcp-3]) III	This study
NJL5735	wrdSi18[mex-5p::TIR1::F2A::mTagBFP2::AID*::NLS::tbb-2 3'UTR] (I:-5.32); nefr-1(nic1816[AID*::nefr-1]) I; hcp-3(uge85[GFP::HA::hcp-3]) III	This study

## Sheet: S4_Table
Accession	Description	FAS131 Sum PEP Score	NJL5716 Sum PEP Score	PEPratio	Normalized PEPratio
Q95XZ1	Protein kinase domain-containing protein OS=Caenorhabditis elegans OX=6239 GN=nefr-1 PE=4 SV=2	0.5	67.646	135.292	121.416	Unique to NJL5716 IP
Q9BI86	Spindle and Kinetochore-Associated protein homolog OS=Caenorhabditis elegans OX=6239 GN=ska-3 PE=1 SV=1	0.5	14.78	29.56	26.5283	Centromere/Kinetochore Component
P34470	Histone H3-like centromeric protein hcp-3 OS=Caenorhabditis elegans OX=6239 GN=hcp-3 PE=1 SV=1	0.5	7.39	14.78	13.2642
O02053	BUB1 N-terminal domain-containing protein OS=Caenorhabditis elegans OX=6239 GN=san-1 PE=1 SV=2	1.736	15.354	8.84447	7.93738
Q17635	Kinetochore protein ndc-80 OS=Caenorhabditis elegans OX=6239 GN=ndc-80 PE=1 SV=2	3.747	27.478	7.33333	6.58122
Q9N3R7	Human/fission yeast MIS (MInichromosome Stability) homolog OS=Caenorhabditis elegans OX=6239 GN=mis-12 PE=1 SV=1	0.5	3.595	7.19	6.45259
Q9XWS0	SKA complex subunit 1 OS=Caenorhabditis elegans OX=6239 GN=ska-1 PE=1 SV=1	0.5	3.194	6.388	5.73284
G5EFM0	MAD (Yeast Mitosis arrest DeFicient) related OS=Caenorhabditis elegans OX=6239 GN=mdf-1 PE=1 SV=1	6.421	31.316	4.87712	4.37692
Q20849	Kinetochore-associated protein rod-1 OS=Caenorhabditis elegans OX=6239 GN=rod-1 PE=1 SV=1	37.543	149.646	3.98599	3.57718
O44548	Kinetochore null protein 2 OS=Caenorhabditis elegans OX=6239 GN=knl-2 PE=1 SV=2	4.47	15.343	3.43244	3.08041
Q09373	WD repeat-containing protein fzy-1 OS=Caenorhabditis elegans OX=6239 GN=fzy-1 PE=1 SV=2	12.925	42.56	3.29284	2.95513
K8ESK4	TOG domain-containing protein OS=Caenorhabditis elegans OX=6239 GN=cls-2 PE=1 SV=1	24.159	76.607	3.17095	2.84574
P34331	Serine/threonine-protein kinase plk-1 OS=Caenorhabditis elegans OX=6239 GN=plk-1 PE=1 SV=4	28.73	90.047	3.13425	2.8128
O44956	KNL (Kinetochore null) Binding Protein OS=Caenorhabditis elegans OX=6239 GN=kbp-5 PE=1 SV=1	3.704	11.061	2.98623	2.67996
Q9XU12	Kinesin-like protein OS=Caenorhabditis elegans OX=6239 GN=klp-7 PE=1 SV=1	24.127	67.079	2.78025	2.4951
Q95Y84	Condensin-2 complex subunit hcp-6 OS=Caenorhabditis elegans OX=6239 GN=hcp-6 PE=1 SV=1	15.835	41.448	2.61749	2.34904
Q19642	Centromere/kinetochore protein zw10 homolog OS=Caenorhabditis elegans OX=6239 GN=czw-1 PE=1 SV=1	31.993	83.249	2.6021	2.33523
Q95QB8	KNL (Kinetochore null) Binding Protein OS=Caenorhabditis elegans OX=6239 GN=kbp-1 PE=1 SV=1	6.096	13.474	2.2103	1.98361
Q20060	Structural maintenance of chromosomes protein 4 OS=Caenorhabditis elegans OX=6239 GN=smc-4 PE=1 SV=1	61.26	129.418	2.1126	1.89593
G5EDA3	CENP-C-like protein HCP-4 OS=Caenorhabditis elegans OX=6239 GN=hcp-4 PE=1 SV=1	28.565	54.98	1.92473	1.72733
Q21952	Kinetochore protein Nuf2 homolog OS=Caenorhabditis elegans OX=6239 GN=him-10 PE=1 SV=1	24.081	45.971	1.90902	1.71323
Q21776	Mitotic checkpoint serine/threonine-protein kinase bub-1 OS=Caenorhabditis elegans OX=6239 GN=bub-1 PE=1 SV=1	48.135	90.893	1.88829	1.69463
Q9NGT3	Mitotic spindle assembly checkpoint protein MAD2A OS=Caenorhabditis elegans OX=6239 GN=mdf-2 PE=1 SV=1	3.689	6.932	1.8791	1.68638
Q18508	Protein mel-28 OS=Caenorhabditis elegans OX=6239 GN=mel-28 PE=1 SV=2	48.762	89.202	1.82933	1.64172
Q9NDC9	Lissencephaly-1 homolog OS=Caenorhabditis elegans OX=6239 GN=lis-1 PE=1 SV=1	14.443	24.211	1.67631	1.50439
Q8MNT1	Mediator of RNA polymerase II transcription subunit 21 OS=Caenorhabditis elegans OX=6239 GN=kbp-2 PE=1 SV=2	9.718	16.127	1.6595	1.4893
Q09591	Mitotic chromosome and X-chromosome-associated protein mix-1 OS=Caenorhabditis elegans OX=6239 GN=mix-1 PE=1 SV=2	78.683	119.391	1.51737	1.36175
P34278	Outer kinetochore KNL1 complex subunit knl-1 OS=Caenorhabditis elegans OX=6239 GN=knl-1 PE=1 SV=3	41.531	57.514	1.38485	1.24281
O76447	HoloCentric chromosome binding Protein OS=Caenorhabditis elegans OX=6239 GN=hcp-1 PE=1 SV=1	127.368	166.589	1.30793	1.17379
Q95XP9	Protein zwilch homolog OS=Caenorhabditis elegans OX=6239 GN=zwl-1 PE=1 SV=1	37.286	48.059	1.28893	1.15674
Q22257	HoloCentric chromosome binding Protein OS=Caenorhabditis elegans OX=6239 GN=hcp-2 PE=1 SV=1	124.028	157.003	1.26587	1.13604
Q9N2X3	KNL (Kinetochore null) Binding Protein OS=Caenorhabditis elegans OX=6239 GN=kbp-4 PE=1 SV=2	8.988	10.624	1.18202	1.06079
Q9XWH0	Mitotic checkpoint protein bub-3 OS=Caenorhabditis elegans OX=6239 GN=bub-3 PE=1 SV=1	50.011	56.647	1.13269	1.01652
O76406	Kinetochore NuLl OS=Caenorhabditis elegans OX=6239 GN=knl-3 PE=1 SV=1	26.91	28.584	1.06221	0.953267
O45406	Kinetochore-binding protein 3 OS=Caenorhabditis elegans OX=6239 GN=kbp-3 PE=2 SV=3	18.393	18.046	0.981134	0.880508
H2FLL1	Plant Late Embryo Abundant (LEA) related OS=Caenorhabditis elegans OX=6239 GN=lea-1 PE=1 SV=1	0.5	255.266	510.532	458.172
P0DM41	Actin-1 OS=Caenorhabditis elegans OX=6239 GN=act-1 PE=1 SV=1	0.5	113.031	226.062	202.877
K8ESL3	MATH domain-containing protein OS=Caenorhabditis elegans OX=6239 GN=pqn-87 PE=1 SV=1	0.5	111.8	223.6	200.667
G5EDD3	Spectrin beta chain OS=Caenorhabditis elegans OX=6239 GN=vab-10 PE=1 SV=2	0.5	109.434	218.868	196.421
Q9TYY8	Ubiquitin carboxyl-terminal hydrolase OS=Caenorhabditis elegans OX=6239 GN=usp-4 PE=1 SV=1	0.5	101.233	202.466	181.701
A0A2C9C3L5	Cytochrome b-c1 complex subunit 1, mitochondrial OS=Caenorhabditis elegans OX=6239 GN=ucr-1 PE=1 SV=1	0.5	95.098	190.196	170.689
D4PH96	Sm domain-containing protein OS=Caenorhabditis elegans OX=6239 GN=atx-2 PE=1 SV=2	0.5	94.582	189.164	169.763
Q7Z145	K Homology domain-containing protein OS=Caenorhabditis elegans OX=6239 GN=fubl-2 PE=1 SV=1	0.5	80.461	160.922	144.418
P91502	Ubiquitin carboxyl-terminal hydrolase OS=Caenorhabditis elegans OX=6239 GN=usp-5 PE=1 SV=2	0.5	76.613	153.226	137.511
V6CK48	Long-chain-fatty-acid--CoA ligase OS=Caenorhabditis elegans OX=6239 GN=acs-13 PE=1 SV=1	0.5	67.507	135.014	121.167
G8XYY6	tRNA (guanine-N(7)-)-methyltransferase non-catalytic subunit OS=Caenorhabditis elegans OX=6239 GN=wdr-4 PE=1 SV=1	0.5	57.222	114.444	102.707
Q21295	Nucleoporin Nup54 alpha-helical domain-containing protein OS=Caenorhabditis elegans OX=6239 GN=npp-1 PE=1 SV=3	0.5	55.586	111.172	99.7701
Q8MQB5	TPR_REGION domain-containing protein OS=Caenorhabditis elegans OX=6239 GN=rmd-2 PE=1 SV=2	0.5	49.861	99.722	89.4945
H2KY58	ALG-1 OS=Caenorhabditis elegans OX=6239 GN=ain-2 PE=1 SV=1	0.5	49.75	99.5	89.2952
O17666	Calponin-homology (CH) domain-containing protein OS=Caenorhabditis elegans OX=6239 GN=aspm-1 PE=1 SV=1	0.5	46.842	93.684	84.0757
H2L023	Adenylyl cyclase-associated protein OS=Caenorhabditis elegans OX=6239 GN=cas-1 PE=1 SV=1	0.5	46.593	93.186	83.6288
O01577	Ras-related protein Rab-2 OS=Caenorhabditis elegans OX=6239 GN=unc-108 PE=1 SV=1	0.5	46.071	92.142	82.6919
Q95XR3	WD_REPEATS_REGION domain-containing protein OS=Caenorhabditis elegans OX=6239 GN=CELE_Y39G10AR.9 PE=1 SV=2	0.5	44.991	89.982	80.7534
Q9XVM0	Mitochondrial proton/calcium exchanger protein OS=Caenorhabditis elegans OX=6239 GN=letm-1 PE=1 SV=1	0.5	42.542	85.084	76.3577
Q22437	Strictosidine synthase conserved region domain-containing protein OS=Caenorhabditis elegans OX=6239 GN=CELE_T12G3.4 PE=1 SV=1	0.5	40.423	80.846	72.5544
Q8T3B7	NOmpA Homolog (Drosophila nompA: no mechanoreceptor potential A) OS=Caenorhabditis elegans OX=6239 GN=noah-1 PE=1 SV=3	0.5	40.305	80.61	72.3426
A0A0S4XR36	UBR-type domain-containing protein OS=Caenorhabditis elegans OX=6239 GN=ubr-4 PE=1 SV=1	0.5	38.725	77.45	69.5067
O17612	Trifunctional enzyme subunit alpha, mitochondrial OS=Caenorhabditis elegans OX=6239 GN=ech-1.1 PE=1 SV=1	0.5	37.764	75.528	67.7818
Q23187	Reticulon-like protein OS=Caenorhabditis elegans OX=6239 GN=ret-1 PE=1 SV=4	0.5	36.859	73.718	66.1574
Q95Q95	Target of rapamycin homolog OS=Caenorhabditis elegans OX=6239 GN=let-363 PE=2 SV=3	0.5	36.744	73.488	65.951
G5EEL2	Pleiotropic regulator 1 OS=Caenorhabditis elegans OX=6239 GN=plrg-1 PE=1 SV=1	0.5	36.662	73.324	65.8038
A0A486WUL5	AD domain-containing protein OS=Caenorhabditis elegans OX=6239 GN=CELE_M142.5 PE=1 SV=1	0.5	34.239	68.478	61.4549
O44175	Replication factor C subunit 2 OS=Caenorhabditis elegans OX=6239 GN=rfc-2 PE=1 SV=1	0.5	33.408	66.816	59.9633
A0A8D9MHE6	K Homology domain-containing protein OS=Caenorhabditis elegans OX=6239 GN=imph-1 PE=1 SV=1	0.5	33.37	66.74	59.8951
O02334	DNA primase large subunit OS=Caenorhabditis elegans OX=6239 GN=pri-2 PE=3 SV=2	0.5	32.663	65.326	58.6261
W6RQY2	Exportin-T OS=Caenorhabditis elegans OX=6239 GN=xpo-3 PE=1 SV=1	0.5	32.62	65.24	58.5489
Q9U3Q1	Serine/threonine protein phosphatase 2A regulatory subunit OS=Caenorhabditis elegans OX=6239 GN=pptr-2 PE=1 SV=1	0.5	32.505	65.01	58.3425
G5EDP9	Phosphoinositide 3-kinase adapter subunit OS=Caenorhabditis elegans OX=6239 GN=aap-1 PE=1 SV=1	0.5	32.36	64.72	58.0823
Q18217	NEDD8-activating enzyme E1 regulatory subunit OS=Caenorhabditis elegans OX=6239 GN=ula-1 PE=3 SV=2	0.5	30.61	61.22	54.9412
A5JYT9	C2H2-type domain-containing protein OS=Caenorhabditis elegans OX=6239 GN=row-1 PE=1 SV=1	0.5	30.395	60.79	54.5553
Q9U2M1	Condensin complex subunit 1 OS=Caenorhabditis elegans OX=6239 GN=dpy-28 PE=1 SV=2	0.993	59.926	60.3484	54.1591
G5ECH0	Histone deacetylase OS=Caenorhabditis elegans OX=6239 GN=hda-3 PE=1 SV=1	0.5	29.869	59.738	53.6112
G5EEW6	Peptidyl-prolyl cis-trans isomerase sig-7 OS=Caenorhabditis elegans OX=6239 GN=sig-7 PE=1 SV=1	0.5	28.868	57.736	51.8146
B2D6M2	Protein lin-61 OS=Caenorhabditis elegans OX=6239 GN=lin-61 PE=1 SV=1	0.5	28.498	56.996	51.1505
Q9N584	Small ribosomal subunit protein mS39 OS=Caenorhabditis elegans OX=6239 GN=let-630 PE=1 SV=2	0.5	27.633	55.266	49.5979
Q11073	Uncharacterized protein B0416.5 OS=Caenorhabditis elegans OX=6239 GN=B0416.5 PE=4 SV=1	0.5	27.221	54.442	48.8584
W6RQY9	SOSS complex subunit A homolog OS=Caenorhabditis elegans OX=6239 GN=ints-3 PE=1 SV=1	0.5	26.434	52.868	47.4458
P34384	Large ribosomal subunit protein mL44 OS=Caenorhabditis elegans OX=6239 GN=mrpl-44 PE=3 SV=3	0.5	26.404	52.808	47.392
H2L2I2	Armadillo/beta-catenin-like repeat protein OS=Caenorhabditis elegans OX=6239 GN=hmp-2 PE=1 SV=1	0.5	26.143	52.286	46.9235
Q21436	Nuclear Pore complex Protein OS=Caenorhabditis elegans OX=6239 GN=npp-3 PE=1 SV=1	0.882	45.868	52.0045	46.6709
O16628	Tudor domain-containing protein OS=Caenorhabditis elegans OX=6239 GN=CELE_K02F6.7 PE=1 SV=2	0.5	25.153	50.306	45.1466
O18221	LIM zinc-binding domain-containing protein OS=Caenorhabditis elegans OX=6239 GN=tag-273 PE=1 SV=3	0.5	25.146	50.292	45.134
P34341	Condensin-2 complex subunit kle-2 OS=Caenorhabditis elegans OX=6239 GN=kle-2 PE=1 SV=2	0.5	25.097	50.194	45.0461
Q564X0	IntraMembrane Protease (IMPAS) family OS=Caenorhabditis elegans OX=6239 GN=imp-1 PE=1 SV=1	0.5	24.715	49.43	44.3604
O17944	Elongation factor-like 1 OS=Caenorhabditis elegans OX=6239 GN=CELE_K10C3.5 PE=1 SV=2	0.5	24.422	48.844	43.8345
G5ED34	Dynein light intermediate chain OS=Caenorhabditis elegans OX=6239 GN=dli-1 PE=1 SV=1	0.5	24.349	48.698	43.7035
Q9XWI1	Activating signal cointegrator 1 complex subunit 3 OS=Caenorhabditis elegans OX=6239 GN=CELE_Y54E2A.4 PE=1 SV=2	0.5	24.313	48.626	43.6389
Q19866	Suppressor of forked domain-containing protein OS=Caenorhabditis elegans OX=6239 GN=suf-1 PE=1 SV=1	0.5	24.296	48.592	43.6084
Q09646	SWI/SNF chromatin-remodeling accessory subunit 1 OS=Caenorhabditis elegans OX=6239 GN=ham-3 PE=1 SV=1	0.5	24.294	48.588	43.6048
Q18967	Eukaryotic translation initiation factor 3 subunit F OS=Caenorhabditis elegans OX=6239 GN=eif-3.F PE=3 SV=1	0.5	24.029	48.058	43.1291
Q965T2	Phosphatidylinositol transfer protein OS=Caenorhabditis elegans OX=6239 GN=CELE_Y54F10AR.1 PE=1 SV=3	0.5	23.738	47.476	42.6068
Q27522	Probable S-adenosylmethionine synthase 5 OS=Caenorhabditis elegans OX=6239 GN=sams-5 PE=3 SV=2	0.5	23.558	47.116	42.2838
G5EGI1	PHD-type domain-containing protein OS=Caenorhabditis elegans OX=6239 GN=set-16 PE=1 SV=1	0.5	23.457	46.914	42.1025
Q9XWP6	Lysine-specific histone demethylase 1 OS=Caenorhabditis elegans OX=6239 GN=spr-5 PE=1 SV=1	0.5	23.213	46.426	41.6645
P52017	Peptidyl-prolyl cis-trans isomerase 10 OS=Caenorhabditis elegans OX=6239 GN=cyn-10 PE=2 SV=2	0.5	23.189	46.378	41.6214
G5EG39	Skp1-related protein OS=Caenorhabditis elegans OX=6239 GN=skr-10 PE=1 SV=1	0.5	23.025	46.05	41.3271
Q21350	AAA+ ATPase domain-containing protein OS=Caenorhabditis elegans OX=6239 GN=ctf-18 PE=1 SV=1	0.5	22.509	45.018	40.4009
Q95QU0	PCI domain-containing protein 2 homolog OS=Caenorhabditis elegans OX=6239 GN=C27F2.10 PE=3 SV=1	0.5	21.78	43.56	39.0925
Q9N3S4	Poly(U)-binding-splicing factor rnp-6 OS=Caenorhabditis elegans OX=6239 GN=rnp-6 PE=1 SV=1	0.5	20.993	41.986	37.6799
P91400	Kinesin motor domain-containing protein OS=Caenorhabditis elegans OX=6239 GN=klp-15 PE=3 SV=1	0.5	20.808	41.616	37.3478
Q9N4F1	Aminotran_5 domain-containing protein OS=Caenorhabditis elegans OX=6239 GN=CELE_Y71H2B.5 PE=1 SV=4	0.5	20.774	41.548	37.2868
P34666	2-methoxy-6-polyprenyl-1,4-benzoquinol methylase, mitochondrial OS=Caenorhabditis elegans OX=6239 GN=coq-5 PE=3 SV=2	0.5	20.441	40.882	36.6891
P06582	Heat shock protein hsp-16.2 OS=Caenorhabditis elegans OX=6239 GN=hsp-16.2 PE=2 SV=1	0.5	20.267	40.534	36.3768
Q23526	Leucine-rich repeat-containing protein 57 OS=Caenorhabditis elegans OX=6239 GN=CELE_ZK546.2 PE=1 SV=4	0.5	20.05	40.1	35.9873
Q19196	Probable DNA polymerase epsilon subunit 2 OS=Caenorhabditis elegans OX=6239 GN=pole-2 PE=3 SV=2	0.5	19.566	39.132	35.1186
O02297	SKN-1 Dependent Zygotic transcript OS=Caenorhabditis elegans OX=6239 GN=sdz-30 PE=4 SV=2	0.5	19.559	39.118	35.106
Q03569	G-protein regulator 2 OS=Caenorhabditis elegans OX=6239 GN=gpr-2 PE=1 SV=1	0.5	19.432	38.864	34.8781
G5EG53	UNC-34 OS=Caenorhabditis elegans OX=6239 GN=unc-34 PE=1 SV=1	0.5	19.409	38.818	34.8368
P52012	Peptidyl-prolyl cis-trans isomerase 4 OS=Caenorhabditis elegans OX=6239 GN=cyn-4 PE=1 SV=3	0.5	19.371	38.742	34.7686
G5EDT1	Retinoblastoma-like protein homolog lin-35 OS=Caenorhabditis elegans OX=6239 GN=lin-35 PE=1 SV=1	0.5	19.367	38.734	34.7614
Q11182	Vacuolar protein sorting-associated protein 16 homolog OS=Caenorhabditis elegans OX=6239 GN=vps-16 PE=3 SV=2	0.5	19.362	38.724	34.7524
Q17795	CRIB domain-containing protein OS=Caenorhabditis elegans OX=6239 GN=wsp-1 PE=1 SV=3	0.5	19.189	38.378	34.4419
Q95XE2	JmjC domain-containing protein OS=Caenorhabditis elegans OX=6239 GN=CELE_Y73B3A.1 PE=4 SV=2	0.5	19.021	38.042	34.1404
Q9U2U3	ATP synthase mitochondrial F1 complex assembly factor 2 OS=Caenorhabditis elegans OX=6239 GN=CELE_Y116A8C.27 PE=1 SV=2	0.5	18.973	37.946	34.0542
A0A2K5ATR5	Ricin B-type lectin domain-containing protein OS=Caenorhabditis elegans OX=6239 GN=vps-13d PE=1 SV=1	0.5	18.921	37.842	33.9609
Q9XW10	Protein pad-1 OS=Caenorhabditis elegans OX=6239 GN=pad-1 PE=2 SV=2	0.5	18.849	37.698	33.8317
O62327	Glutathione peroxidase 2 OS=Caenorhabditis elegans OX=6239 GN=gpx-2 PE=3 SV=1	0.5	18.562	37.124	33.3165
Q9N574	CYtochrome P450 family OS=Caenorhabditis elegans OX=6239 GN=cyp-31a3 PE=3 SV=2	0.5	18.423	36.846	33.0671
O01422	COP9 signalosome complex subunit 2 OS=Caenorhabditis elegans OX=6239 GN=csn-2 PE=1 SV=2	1.225	45.113	36.8269	33.0499
P34427	Protein lin-36 OS=Caenorhabditis elegans OX=6239 GN=lin-36 PE=1 SV=2	0.5	18.294	36.588	32.8355
Q9XWQ6	FLYWCH transcription factor 3 OS=Caenorhabditis elegans OX=6239 GN=flh-3 PE=2 SV=2	0.5	18.149	36.298	32.5753
O01485	HEAT repeat-containing protein 5B OS=Caenorhabditis elegans OX=6239 GN=soap-1 PE=1 SV=1	0.5	18.104	36.208	32.4945
A0A3P6NP42	Glycolipid transfer protein domain-containing protein OS=Caenorhabditis elegans OX=6239 GN=tag-296 PE=1 SV=1	0.5	18.023	36.046	32.3491
Q22961	Suppressor of forked domain-containing protein OS=Caenorhabditis elegans OX=6239 GN=prp-39 PE=1 SV=2	0.5	17.977	35.954	32.2665
Q20644	Probable ATP-dependent RNA helicase spindle-E OS=Caenorhabditis elegans OX=6239 GN=ythc-2 PE=1 SV=1	0.5	17.869	35.738	32.0727
Q965Q8	Xylosyltransferase sqv-6 OS=Caenorhabditis elegans OX=6239 GN=sqv-6 PE=1 SV=3	0.5	17.777	35.554	31.9076
Q93758	WD_REPEATS_REGION domain-containing protein OS=Caenorhabditis elegans OX=6239 GN=swan-1 PE=1 SV=1	0.5	17.61	35.22	31.6078
Q10920	Probable 26S proteasome non-ATPase regulatory subunit 9 OS=Caenorhabditis elegans OX=6239 GN=psmd-9 PE=1 SV=2	0.5	17.482	34.964	31.3781
Q9U7E0	Transcriptional regulator ATRX homolog OS=Caenorhabditis elegans OX=6239 GN=xnp-1 PE=1 SV=1	0.5	17.467	34.934	31.3511
A5Z2V7	WD_REPEATS_REGION domain-containing protein OS=Caenorhabditis elegans OX=6239 GN=CELE_F02E9.10 PE=1 SV=1	0.5	17.33	34.66	31.1052
O01686	Oxysterol-binding protein OS=Caenorhabditis elegans OX=6239 GN=obr-4 PE=1 SV=2	0.5	17.19	34.38	30.854
Q9N4C2	Probable cleavage and polyadenylation specificity factor subunit 1 OS=Caenorhabditis elegans OX=6239 GN=cpsf-1 PE=3 SV=2	0.5	17.115	34.23	30.7194
Q17336	Pre-mRNA-splicing factor CWC22 homolog OS=Caenorhabditis elegans OX=6239 GN=let-858 PE=2 SV=1	0.5	17.093	34.186	30.6799
Q19338	Monensin-resistant homolog 2 OS=Caenorhabditis elegans OX=6239 GN=mon-2 PE=3 SV=2	0.5	17.057	34.114	30.6152
Q09442	Splicing factor 3B subunit 4 OS=Caenorhabditis elegans OX=6239 GN=sap-49 PE=1 SV=2	0.5	16.721	33.442	30.0122
Q9U364	Protein ECT2 OS=Caenorhabditis elegans OX=6239 GN=ect-2 PE=1 SV=1	0.5	16.719	33.438	30.0086
G5EFA2	Chromosomal passenger complex protein bir-1 OS=Caenorhabditis elegans OX=6239 GN=bir-1 PE=1 SV=1	0.5	16.513	33.026	29.6388
Q9N2U6	Ragulator complex protein LAMTOR2 homolog OS=Caenorhabditis elegans OX=6239 GN=lmtr-2 PE=3 SV=1	0.5	16.496	32.992	29.6083
Q19200	Stomatin-1 OS=Caenorhabditis elegans OX=6239 GN=sto-1 PE=3 SV=2	0.5	16.462	32.924	29.5473
O45950	C2H2-type domain-containing protein OS=Caenorhabditis elegans OX=6239 GN=lin-38 PE=1 SV=3	0.5	16.223	32.446	29.1183
P53017	Major sperm protein 19/31/40/45/50/51/53/59/61/65/81/113/142 OS=Caenorhabditis elegans OX=6239 GN=msp-19 PE=1 SV=2	0.5	16.221	32.442	29.1147
Q95QB1	Lipid scramblase CLPTM1L OS=Caenorhabditis elegans OX=6239 GN=CELE_T13H5.8 PE=1 SV=1	0.5	16.177	32.354	29.0358
Q09535	Putative pachytene checkpoint protein 2 OS=Caenorhabditis elegans OX=6239 GN=pch-2 PE=1 SV=1	0.5	16.148	32.296	28.9837
O02217	Serine/threonine-protein phosphatase 2A regulatory subunit rsa-1 OS=Caenorhabditis elegans OX=6239 GN=rsa-1 PE=1 SV=2	0.5	16.112	32.224	28.9191
Q9U3K5	Innexin-2 OS=Caenorhabditis elegans OX=6239 GN=inx-2 PE=2 SV=2	0.5	15.989	31.978	28.6983
C7FZU5	TspO/MBR family protein OS=Caenorhabditis elegans OX=6239 GN=tspo-1 PE=1 SV=1	0.5	15.851	31.702	28.4506
Q9U6P6	Ribonuclease H2 subunit A OS=Caenorhabditis elegans OX=6239 GN=rnh-2 PE=2 SV=1	0.5	15.775	31.55	28.3142
Q21939	Large ribosomal subunit protein mL49 OS=Caenorhabditis elegans OX=6239 GN=mrpl-49 PE=3 SV=2	0.5	15.645	31.29	28.0809
P34653	PAN2-PAN3 deadenylation complex subunit PAN3 OS=Caenorhabditis elegans OX=6239 GN=panl-3 PE=1 SV=3	0.5	15.579	31.158	27.9624
Q95XI7	Exportin-4 OS=Caenorhabditis elegans OX=6239 GN=CELE_Y69A2AR.16 PE=1 SV=2	0.5	15.526	31.052	27.8673
Q21106	DDB1- and CUL4-associated factor homolog 1 OS=Caenorhabditis elegans OX=6239 GN=dcaf-1 PE=3 SV=5	0.5	15.445	30.89	27.7219
Q9N5E3	Death domain-containing protein OS=Caenorhabditis elegans OX=6239 GN=thoc-1 PE=1 SV=2	0.5	15.443	30.886	27.7183
Q22561	GPI inositol-deacylase OS=Caenorhabditis elegans OX=6239 GN=pgap-1 PE=1 SV=2	0.5	15.37	30.74	27.5873
Q9BL64	Protein HGH1 homolog OS=Caenorhabditis elegans OX=6239 GN=CELE_Y54H5A.2 PE=1 SV=2	0.5	15.318	30.636	27.494
Q23126	tRNA (guanine-N(7)-)-methyltransferase OS=Caenorhabditis elegans OX=6239 GN=metl-1 PE=3 SV=1	0.5	15.154	30.308	27.1996
Q20864	Cation efflux protein cytoplasmic domain-containing protein OS=Caenorhabditis elegans OX=6239 GN=CELE_F56C9.3 PE=1 SV=2	0.5	15.146	30.292	27.1852
Q21480	Autophagy-related protein 2 OS=Caenorhabditis elegans OX=6239 GN=atg-2 PE=1 SV=3	0.5	15.127	30.254	27.1511
W6RTG0	tRNA (32-2'-O)-methyltransferase regulator THADA OS=Caenorhabditis elegans OX=6239 GN=CELE_Y92H12A.5 PE=1 SV=1	0.944	28.195	29.8676	26.8043
O76686	Casc1_N domain-containing protein OS=Caenorhabditis elegans OX=6239 GN=CELE_M01G5.1 PE=1 SV=2	0.5	14.765	29.53	26.5014
Q03570	Mediator of RNA polymerase II transcription subunit 14 OS=Caenorhabditis elegans OX=6239 GN=rgr-1 PE=3 SV=6	0.5	14.719	29.438	26.4188
Q22706	Exocyst complex component 2 OS=Caenorhabditis elegans OX=6239 GN=sec-5 PE=3 SV=1	0.5	14.679	29.358	26.347
O44167	BTB domain-containing protein OS=Caenorhabditis elegans OX=6239 GN=CELE_F15B10.3 PE=1 SV=2	0.5	14.659	29.318	26.3111
G5EDI8	Dicer-related helicase OS=Caenorhabditis elegans OX=6239 GN=drh-1 PE=1 SV=1	0.5	14.643	29.286	26.2824
F3Y5P7	NAD/GMP synthase domain-containing protein OS=Caenorhabditis elegans OX=6239 GN=qns-1 PE=1 SV=1	0.5	14.523	29.046	26.067
Q19265	Alpha-1,3/1,6-mannosyltransferase ALG2 OS=Caenorhabditis elegans OX=6239 GN=algn-2 PE=1 SV=2	0.5	14.514	29.028	26.0509
Q9XWR1	FLYWCH transcription factor 1 OS=Caenorhabditis elegans OX=6239 GN=flh-1 PE=1 SV=2	1.312	38.018	28.9771	26.0052
Q18668	Dymeclin OS=Caenorhabditis elegans OX=6239 GN=C47D12.2 PE=1 SV=2	0.5	14.472	28.944	25.9755
Q9N412	Minor tail protein OS=Caenorhabditis elegans OX=6239 GN=rexd-1 PE=1 SV=4	0.5	14.421	28.842	25.8839
Q22161	Sidoreflexin OS=Caenorhabditis elegans OX=6239 GN=sfxn-1.5 PE=1 SV=1	0.5	14.399	28.798	25.8445
Q9U2C3	Ras-related protein Rab-35 OS=Caenorhabditis elegans OX=6239 GN=rab-35 PE=1 SV=1	0.5	14.354	28.708	25.7637
Q95ZS1	ANK_REP_REGION domain-containing protein OS=Caenorhabditis elegans OX=6239 GN=gfi-2 PE=1 SV=1	0.5	14.338	28.676	25.735
G5EFJ4	Condensin complex subunit capg-1 OS=Caenorhabditis elegans OX=6239 GN=capg-1 PE=1 SV=1	1.134	32.481	28.6429	25.7052
Q18581	Inactive angiotensin-converting enzyme-related protein OS=Caenorhabditis elegans OX=6239 GN=acn-1 PE=1 SV=2	0.5	14.276	28.552	25.6237
O01159	Probable splicing factor, arginine/serine-rich 7 OS=Caenorhabditis elegans OX=6239 GN=rsp-7 PE=3 SV=3	0.5	14.225	28.45	25.5322
A0A061ACK4	Dual specificity tyrosine-phosphorylation-regulated kinase mbk-2 OS=Caenorhabditis elegans OX=6239 GN=mbk-2 PE=1 SV=1	0.5	14.185	28.37	25.4604
Q09582	Probable methionine synthase OS=Caenorhabditis elegans OX=6239 GN=metr-1 PE=3 SV=1	0.5	14.102	28.204	25.3114
Q9NAL4	Mediator of RNA polymerase II transcription subunit 17 OS=Caenorhabditis elegans OX=6239 GN=mdt-17 PE=3 SV=4	0.5	14.069	28.138	25.2521
H2L080	SMP-LTD domain-containing protein OS=Caenorhabditis elegans OX=6239 GN=tex-2 PE=1 SV=1	0.5	13.972	27.944	25.078
Q17558	Transcription initiation factor IIF subunit alpha OS=Caenorhabditis elegans OX=6239 GN=gtf-2f1 PE=1 SV=1	0.5	13.848	27.696	24.8555
Q95QQ2	Probable trafficking protein particle complex subunit 13 homolog OS=Caenorhabditis elegans OX=6239 GN=C56C10.7 PE=3 SV=1	0.5	13.769	27.538	24.7137
Q8MYM8	General transcription factor IIF subunit 2 OS=Caenorhabditis elegans OX=6239 GN=gtf-2f2 PE=1 SV=1	0.5	13.721	27.442	24.6275
O18167	INTegrator complex Subunit homolog OS=Caenorhabditis elegans OX=6239 GN=ints-4 PE=1 SV=2	0.5	13.613	27.226	24.4337
Q22047	TRansport of membrane to Cell Surface OS=Caenorhabditis elegans OX=6239 GN=trcs-2 PE=1 SV=3	0.5	13.606	27.212	24.4211
P34619	Sop-2-related protein 1 OS=Caenorhabditis elegans OX=6239 GN=sor-1 PE=1 SV=1	0.5	13.572	27.144	24.3601
Q19491	Tudor domain-containing protein OS=Caenorhabditis elegans OX=6239 GN=rsd-6 PE=1 SV=3	1.022	27.622	27.0274	24.2555
Q9N3L2	General transcription and DNA repair factor IIH helicase subunit XPD OS=Caenorhabditis elegans OX=6239 GN=xpd-1 PE=1 SV=5	0.5	13.456	26.912	24.1519
Q95QI6	ANK_REP_REGION domain-containing protein OS=Caenorhabditis elegans OX=6239 GN=CELE_F26F4.12 PE=1 SV=1	0.5	13.371	26.742	23.9993
H2KZ52	60S ribosomal protein L23 OS=Caenorhabditis elegans OX=6239 GN=CELE_F45E12.5 PE=1 SV=1	0.5	13.333	26.666	23.9311
G5ECQ5	F-box domain-containing protein OS=Caenorhabditis elegans OX=6239 GN=pes-2.1 PE=1 SV=1	1.701	45.124	26.5279	23.8072
Q03600	Integrin alpha ina-1 OS=Caenorhabditis elegans OX=6239 GN=ina-1 PE=1 SV=1	0.5	13.2	26.4	23.6924
Q21234	Integrase zinc-binding domain-containing protein OS=Caenorhabditis elegans OX=6239 GN=CELE_K04G7.1 PE=1 SV=1	0.5	13.152	26.304	23.6062
Q8MPP5	Nucleus OS=Caenorhabditis elegans OX=6239 GN=CELE_Y43F4B.10 PE=1 SV=1	0.5	13.081	26.162	23.4788
P48996	Chromosome condensation protein dpy-27 OS=Caenorhabditis elegans OX=6239 GN=dpy-27 PE=1 SV=1	0.5	13.058	26.116	23.4375
P34397	Uncharacterized protein F10E9.3 OS=Caenorhabditis elegans OX=6239 GN=F10E9.3 PE=4 SV=2	0.5	13.053	26.106	23.4286
P02513	Heat shock protein Hsp-16.48/Hsp-16.49 OS=Caenorhabditis elegans OX=6239 GN=hsp-16.48 PE=2 SV=1	0.5	13.017	26.034	23.3639
Q23590	Bromodomain adjacent to zinc finger domain protein 2 OS=Caenorhabditis elegans OX=6239 GN=baz-2 PE=1 SV=4	0.5	12.997	25.994	23.328
G5EFV2	SNF-related serine/threonine-protein kinase OS=Caenorhabditis elegans OX=6239 GN=CELE_ZK524.4 PE=1 SV=1	0.5	12.95	25.9	23.2437
O45494	C2H2-type domain-containing protein OS=Caenorhabditis elegans OX=6239 GN=hinf-1 PE=4 SV=2	0.5	12.903	25.806	23.1593
Q19493	Tubulin-specific chaperone D OS=Caenorhabditis elegans OX=6239 GN=tbcd-1 PE=3 SV=2	0.5	12.841	25.682	23.048
Q9U2H4	FANCD2 OS=Caenorhabditis elegans OX=6239 GN=fcd-2 PE=1 SV=3	0.5	12.818	25.636	23.0068
A0A8S4QGL9	ABC transporter domain-containing protein OS=Caenorhabditis elegans OX=6239 GN=wht-7 PE=1 SV=1	0.5	12.715	25.43	22.8219
Q9N3X8	Protein sidekick homolog OS=Caenorhabditis elegans OX=6239 GN=rig-4 PE=1 SV=2	0.5	12.707	25.414	22.8075
Q629J5	Uncharacterized protein R144.12 OS=Caenorhabditis elegans OX=6239 GN=R144.12 PE=4 SV=1	0.5	12.654	25.308	22.7124
Q09353	Sentrin-specific protease OS=Caenorhabditis elegans OX=6239 GN=ulp-1 PE=2 SV=3	0.5	12.649	25.298	22.7034
O61206	F-box C protein OS=Caenorhabditis elegans OX=6239 GN=fbxc-52 PE=1 SV=2	0.5	12.582	25.164	22.5832
Q9XWP1	ER membrane protein complex subunit 10 OS=Caenorhabditis elegans OX=6239 GN=CELE_Y43F8C.7 PE=1 SV=1	0.5	12.555	25.11	22.5347
A4LBC2	Histone-lysine N-methyltransferase OS=Caenorhabditis elegans OX=6239 GN=met-1 PE=1 SV=1	0.5	12.554	25.108	22.5329
Q93571	Ubiquitin-conjugating enzyme E2 25 OS=Caenorhabditis elegans OX=6239 GN=ubc-25 PE=2 SV=2	0.5	12.531	25.062	22.4916
Q09218	Uncharacterized protein B0495.9 OS=Caenorhabditis elegans OX=6239 GN=B0495.9 PE=4 SV=1	0.5	12.525	25.05	22.4809
Q22484	tRNA/rRNA methyltransferase SpoU type domain-containing protein OS=Caenorhabditis elegans OX=6239 GN=CELE_T14B4.1 PE=1 SV=3	0.5	12.475	24.95	22.3911
P46557	Matrix non-peptidase homolog 1 OS=Caenorhabditis elegans OX=6239 GN=mnp-1 PE=1 SV=1	0.5	12.454	24.908	22.3534
Q9XX16	ORC (Origin Recognition Complex) subunit OS=Caenorhabditis elegans OX=6239 GN=orc-4 PE=1 SV=1	0.5	12.405	24.81	22.2655
Q7JMR0	Cell division control protein 45 homolog OS=Caenorhabditis elegans OX=6239 GN=evl-18 PE=1 SV=1	0.5	12.378	24.756	22.217
Q9XVS9	DeHydrogenases, Short chain OS=Caenorhabditis elegans OX=6239 GN=dhs-22 PE=1 SV=1	0.5	12.287	24.574	22.0537
O45069	Queuosine 5'-phosphate N-glycosylase/hydrolase OS=Caenorhabditis elegans OX=6239 GN=C11D2.4 PE=1 SV=2	0.5	12.266	24.532	22.016
Q20848	Putative pyrroline-5-carboxylate reductase 4 OS=Caenorhabditis elegans OX=6239 GN=pycr-4 PE=3 SV=1	0.5	12.252	24.504	21.9909
Q9GSX9	Chaperone ric-8 OS=Caenorhabditis elegans OX=6239 GN=ric-8 PE=1 SV=1	0.5	12.247	24.494	21.9819
Q966P8	Cleft lip and palate transmembrane protein 1 homolog OS=Caenorhabditis elegans OX=6239 GN=C36B7.6 PE=1 SV=2	0.5	12.178	24.356	21.858
Q9BL54	DNA replication complex GINS protein PSF3 OS=Caenorhabditis elegans OX=6239 GN=psf-3 PE=1 SV=1	0.5	12.094	24.188	21.7073
Q18140	BTB domain-containing protein OS=Caenorhabditis elegans OX=6239 GN=C25A11.2 PE=1 SV=2	0.5	12.03	24.06	21.5924
Q23083	Phosphatidylinositol 4-kinase type 2 OS=Caenorhabditis elegans OX=6239 GN=CELE_ZC8.6 PE=1 SV=4	0.5	12.007	24.014	21.5511
Q09396	MRH domain-containing protein OS=Caenorhabditis elegans OX=6239 GN=CELE_F48E8.4 PE=1 SV=4	0.5	11.937	23.874	21.4255
A0A131MBD0	Rad21_Rec8 domain-containing protein OS=Caenorhabditis elegans OX=6239 GN=coh-1 PE=1 SV=1	0.851	20.275	23.8249	21.3814
P24896	NADH-ubiquinone oxidoreductase chain 5 OS=Caenorhabditis elegans OX=6239 GN=nduo-5 PE=3 SV=2	0.5	11.873	23.746	21.3106
P34313	Protein BUD31 homolog OS=Caenorhabditis elegans OX=6239 GN=bud-31 PE=1 SV=1	0.5	11.853	23.706	21.2747
Q17392	Cullin-4 OS=Caenorhabditis elegans OX=6239 GN=cul-4 PE=1 SV=3	0.5	11.743	23.486	21.0773
Q09307	Uncharacterized protein F19C6.2 OS=Caenorhabditis elegans OX=6239 GN=F19C6.2 PE=4 SV=1	0.5	11.74	23.48	21.0719
Q95Q35	Exocyst component Exo84 C-terminal domain-containing protein OS=Caenorhabditis elegans OX=6239 GN=exoc-8 PE=1 SV=1	0.5	11.728	23.456	21.0503
Q9BPN6	Large ribosomal subunit protein uL15m OS=Caenorhabditis elegans OX=6239 GN=mrpl-15 PE=1 SV=1	0.5	11.7	23.4	21.0001
G5EDB6	AAA+ ATPase domain-containing protein OS=Caenorhabditis elegans OX=6239 GN=ppgn-1 PE=1 SV=1	0.5	11.693	23.386	20.9875
P35602	AP-1 complex subunit mu-1-I OS=Caenorhabditis elegans OX=6239 GN=unc-101 PE=1 SV=2	0.5	11.675	23.35	20.9552
Q18037	C2H2-type domain-containing protein OS=Caenorhabditis elegans OX=6239 GN=znf-622 PE=1 SV=1	0.5	11.664	23.328	20.9355
Q9BLA0	K Homology domain-containing protein OS=Caenorhabditis elegans OX=6239 GN=fubl-3 PE=1 SV=1	0.5	11.658	23.316	20.9247
Q17780	PAP-associated domain-containing protein OS=Caenorhabditis elegans OX=6239 GN=C07D10.5 PE=1 SV=2	0.5	11.617	23.234	20.8511
O17003	Protein MAK10 homolog OS=Caenorhabditis elegans OX=6239 GN=natc-1 PE=1 SV=2	1.032	23.975	23.2316	20.8489
Q22227	Segment polarity protein dishevelled homolog mig-5 OS=Caenorhabditis elegans OX=6239 GN=mig-5 PE=1 SV=1	0.881	20.437	23.1975	20.8184
G5EC37	Protein sepa-1 OS=Caenorhabditis elegans OX=6239 GN=sepa-1 PE=1 SV=1	0.843	19.535	23.1732	20.7965
G5EBF2	phosphatidylinositol-3,5-bisphosphate 3-phosphatase OS=Caenorhabditis elegans OX=6239 GN=mtm-6 PE=1 SV=1	0.5	11.561	23.122	20.7506
Q09495	Fibronectin type-III domain-containing protein OS=Caenorhabditis elegans OX=6239 GN=C34C12.2 PE=1 SV=1	0.5	11.525	23.05	20.686
Q22020	Peroxiredoxin-like 2A OS=Caenorhabditis elegans OX=6239 GN=CELE_R53.5 PE=1 SV=1	0.5	11.525	23.05	20.686
Q9N3Q8	Dauer abnormal formation protein 25 OS=Caenorhabditis elegans OX=6239 GN=daf-25 PE=2 SV=2	0.5	11.475	22.95	20.5962
Q9TZ88	Uncharacterized protein OS=Caenorhabditis elegans OX=6239 GN=CELE_F54D10.5 PE=1 SV=1	0.5	11.453	22.906	20.5567
A0A1X7RBT1	Homeobox domain-containing protein OS=Caenorhabditis elegans OX=6239 GN=ceh-43 PE=4 SV=1	0.5	11.433	22.866	20.5208
O02086	ABC-type antigen peptide transporter OS=Caenorhabditis elegans OX=6239 GN=haf-2 PE=1 SV=2	0.5	11.384	22.768	20.4329
Q20745	Nuclear migration and anchoring protein unc-84 OS=Caenorhabditis elegans OX=6239 GN=unc-84 PE=1 SV=2	0.5	11.366	22.732	20.4006
Q95PY8	Cleavage and polyadenylation specificity factor subunit 3 OS=Caenorhabditis elegans OX=6239 GN=cpsf-3 PE=1 SV=2	0.5	11.363	22.726	20.3952
Q09499	Serine/threonine-protein kinase/endoribonuclease ire-1 OS=Caenorhabditis elegans OX=6239 GN=ire-1 PE=1 SV=2	0.5	11.361	22.722	20.3916
Q95NM6	Endonuclease G, mitochondrial OS=Caenorhabditis elegans OX=6239 GN=cps-6 PE=1 SV=1	0.5	11.273	22.546	20.2337
Q18194	Dynactin subunit 4 OS=Caenorhabditis elegans OX=6239 GN=dnc-4 PE=1 SV=1	0.5	11.232	22.464	20.1601
Q93534	TBC1 domain family member 23 OS=Caenorhabditis elegans OX=6239 GN=tbc-1 PE=1 SV=2	0.5	11.15	22.3	20.0129
Q20666	Probable V-type proton ATPase subunit H 1 OS=Caenorhabditis elegans OX=6239 GN=vha-18 PE=3 SV=1	0.5	11.083	22.166	19.8926
O45417	Sugar phosphate phosphatase OS=Caenorhabditis elegans OX=6239 GN=CELE_F31D4.2 PE=1 SV=1	0.5	11.055	22.11	19.8424
Q95NU5	Torsin-like protein OS=Caenorhabditis elegans OX=6239 GN=ooc-5 PE=1 SV=1	0.5	11.007	22.014	19.7562
Q22782	Ras-related protein rab-6.2 OS=Caenorhabditis elegans OX=6239 GN=rab-6.2 PE=1 SV=1	0.5	10.976	21.952	19.7006
G5EBW5	FErroChelatase-Like OS=Caenorhabditis elegans OX=6239 GN=fecl-1 PE=1 SV=1	0.5	10.975	21.95	19.6988
Q09392	Uncharacterized WD repeat-containing protein F47D12.9 OS=Caenorhabditis elegans OX=6239 GN=F47D12.9 PE=4 SV=1	0.5	10.973	21.946	19.6952
A0A5E4LZ74	Transcription initiation factor TFIID subunit 5 OS=Caenorhabditis elegans OX=6239 GN=CELE_K09E9.3 PE=1 SV=1	0.5	10.944	21.888	19.6432
Q9U2W9	DNA replication complex GINS protein SLD5 OS=Caenorhabditis elegans OX=6239 GN=sld-5 PE=1 SV=2	0.5	10.905	21.81	19.5732
P35603	AP-2 complex subunit mu OS=Caenorhabditis elegans OX=6239 GN=dpy-23 PE=2 SV=2	0.5	10.892	21.784	19.5498
Q09415	SET domain-containing protein 14 OS=Caenorhabditis elegans OX=6239 GN=set-14 PE=4 SV=2	0.5	10.887	21.774	19.5408
G5EEZ5	Thymidine kinase OS=Caenorhabditis elegans OX=6239 GN=thk-1 PE=1 SV=1	0.5	10.88	21.76	19.5283
G5EC16	Survival motor neuron protein OS=Caenorhabditis elegans OX=6239 GN=smn-1 PE=1 SV=1	0.5	10.875	21.75	19.5193
Q95XK4	PPM-type phosphatase domain-containing protein OS=Caenorhabditis elegans OX=6239 GN=ppm-1.d PE=1 SV=2	1.677	36.445	21.7323	19.5034
A0A061ACU2	Piezo-type mechanosensitive ion channel component 1 OS=Caenorhabditis elegans OX=6239 GN=pezo-1 PE=1 SV=1	0.5	10.861	21.722	19.4942
P91149	Exocyst complex component 7 OS=Caenorhabditis elegans OX=6239 GN=exoc-7 PE=1 SV=1	0.5	10.837	21.674	19.4511
O02163	Torsin-1B OS=Caenorhabditis elegans OX=6239 GN=CELE_T09B4.2 PE=1 SV=1	0.5	10.817	21.634	19.4152
Q09305	Protein AAR2 homolog OS=Caenorhabditis elegans OX=6239 GN=F10B5.2 PE=3 SV=1	0.5	10.808	21.616	19.399
P30639	Protein linkin OS=Caenorhabditis elegans OX=6239 GN=lnkn-1 PE=2 SV=1	0.5	10.769	21.538	19.329
Q95PV7	TPR_REGION domain-containing protein OS=Caenorhabditis elegans OX=6239 GN=tftc-3 PE=1 SV=1	0.5	10.744	21.488	19.2842
Q7KWZ4	ZP domain-containing protein OS=Caenorhabditis elegans OX=6239 GN=cutl-25 PE=4 SV=2	0.5	10.726	21.452	19.2519
P51485	Beta-arrestin arr-1 OS=Caenorhabditis elegans OX=6239 GN=arr-1 PE=1 SV=2	0.5	10.72	21.44	19.2411
Q23624	Enoyl reductase (ER) domain-containing protein OS=Caenorhabditis elegans OX=6239 GN=CELE_ZK829.7 PE=1 SV=2	0.5	10.72	21.44	19.2411
O16216	CWF19-like protein 1 homolog OS=Caenorhabditis elegans OX=6239 GN=cwf-19L1 PE=1 SV=2	0.916	19.571	21.3657	19.1744
Q93324	Probable beta-mannosidase OS=Caenorhabditis elegans OX=6239 GN=C33G3.4 PE=1 SV=1	0.5	10.671	21.342	19.1532
G5EE56	Tyrosine protein-kinase src-1 OS=Caenorhabditis elegans OX=6239 GN=src-1 PE=1 SV=1	0.5	10.66	21.32	19.1334
A0A3P6NNQ0	Xpo1 domain-containing protein OS=Caenorhabditis elegans OX=6239 GN=tsr-1 PE=1 SV=1	0.5	10.58	21.16	18.9898
Q7YTI4	Protein KTI12 homolog OS=Caenorhabditis elegans OX=6239 GN=CELE_Y57G11C.43 PE=1 SV=1	0.5	10.572	21.144	18.9755
Q8WSL9	dolichyl-phosphate beta-glucosyltransferase OS=Caenorhabditis elegans OX=6239 GN=algn-5 PE=1 SV=1	0.5	10.564	21.128	18.9611
Q7YTL5	Mitochondrial transcription termination factor family protein OS=Caenorhabditis elegans OX=6239 GN=mter-4 PE=1 SV=2	0.5	10.55	21.1	18.936
P24892	NADH-ubiquinone oxidoreductase chain 4 OS=Caenorhabditis elegans OX=6239 GN=nduo-4 PE=3 SV=2	0.5	10.528	21.056	18.8965
Q23368	Yeast SEC homolog OS=Caenorhabditis elegans OX=6239 GN=sec-24.2 PE=1 SV=3	1.839	38.658	21.0212	18.8653
A0A0K3AUD2	IntraMembrane Protease (IMPAS) family OS=Caenorhabditis elegans OX=6239 GN=imp-3 PE=1 SV=1	0.5	10.466	20.932	18.7852
O17581	Maternal uncoordinated protein 2 OS=Caenorhabditis elegans OX=6239 GN=mau-2 PE=2 SV=1	0.5	10.455	20.91	18.7655
O16541	F-box domain-containing protein OS=Caenorhabditis elegans OX=6239 GN=fbxc-50 PE=1 SV=2	0.5	10.454	20.908	18.7637
Q19303	Uncharacterized protein OS=Caenorhabditis elegans OX=6239 GN=CELE_F10E7.6 PE=1 SV=1	0.5	10.365	20.73	18.6039
A3QMC6	Erlin OS=Caenorhabditis elegans OX=6239 GN=erl-1 PE=1 SV=1	0.5	10.361	20.722	18.5967
Q9XWQ1	Dysbindin protein homolog OS=Caenorhabditis elegans OX=6239 GN=dsbn-1 PE=1 SV=1	0.5	10.293	20.586	18.4747
Q95X82	Downstream Neighbor of SoN homolog OS=Caenorhabditis elegans OX=6239 GN=dnsn-1 PE=1 SV=2	0.5	10.289	20.578	18.4675
Q21875	SWIM-type domain-containing protein OS=Caenorhabditis elegans OX=6239 GN=ebax-1 PE=1 SV=2	0.5	10.276	20.552	18.4442
Q9NAM7	Phytanoyl-CoA dioxygenase domain-containing protein 1 homolog OS=Caenorhabditis elegans OX=6239 GN=Y105C5B.9 PE=3 SV=1	0.5	10.229	20.458	18.3598
Q9U1S8	Ribonuclease H OS=Caenorhabditis elegans OX=6239 GN=CELE_Y6D1A.1 PE=1 SV=2	0.5	10.143	20.286	18.2055
Q22078	Nuclear pore complex protein Nup85 OS=Caenorhabditis elegans OX=6239 GN=npp-2 PE=1 SV=1	0.5	10.118	20.236	18.1606
P90770	SAC domain-containing protein OS=Caenorhabditis elegans OX=6239 GN=figo-1 PE=1 SV=2	0.5	10.094	20.188	18.1175
G5ED17	Protein kinase domain-containing protein OS=Caenorhabditis elegans OX=6239 GN=hpo-11 PE=1 SV=1	0.5	10.086	20.172	18.1031
Q8WT44	Ubiquitin carboxyl-terminal hydrolase cyk-3 OS=Caenorhabditis elegans OX=6239 GN=cyk-3 PE=1 SV=1	0.899	18.087	20.119	18.0556
Q9U3A1	Iron-binding zinc finger CDGSH type domain-containing protein OS=Caenorhabditis elegans OX=6239 GN=cisd-3.1 PE=1 SV=3	0.5	10.058	20.116	18.0529
O17369	F-box associated domain-containing protein OS=Caenorhabditis elegans OX=6239 GN=CELE_F48A11.4 PE=1 SV=3	0.5	10.042	20.084	18.0242
Q94131	Pharynx and intestine in excess protein 1 OS=Caenorhabditis elegans OX=6239 GN=pie-1 PE=1 SV=1	0.5	10.011	20.022	17.9685
Q9XXD2	Exosome complex component CSL4 homolog OS=Caenorhabditis elegans OX=6239 GN=exos-1 PE=2 SV=1	0.5	9.999	19.998	17.947
Q9XWF2	DNA/RNA-binding protein Kin17 WH-like domain-containing protein OS=Caenorhabditis elegans OX=6239 GN=dxbp-1 PE=1 SV=1	0.5	9.996	19.992	17.9416
O62301	Nonsense-mediated mRNA decay factor SMG8 OS=Caenorhabditis elegans OX=6239 GN=smg-8 PE=1 SV=3	0.5	9.901	19.802	17.7711
O45110	Large ribosomal subunit protein uL2 C-terminal domain-containing protein OS=Caenorhabditis elegans OX=6239 GN=mrpl-2 PE=1 SV=3	0.982	19.439	19.7953	17.7651
G5EF02	PIP-1 OS=Caenorhabditis elegans OX=6239 GN=spn-4 PE=1 SV=1	0.5	9.862	19.724	17.7011
Q17345	CCR4-NOT transcription complex subunit 7 OS=Caenorhabditis elegans OX=6239 GN=ccf-1 PE=1 SV=1	1.587	31.168	19.6396	17.6253
G5EBZ1	DNA repair endonuclease XPF OS=Caenorhabditis elegans OX=6239 GN=xpf-1 PE=1 SV=1	0.5	9.809	19.618	17.606
Q93382	RNA helicase OS=Caenorhabditis elegans OX=6239 GN=C46F11.4 PE=1 SV=2	2.32	44.974	19.3853	17.3972
G5EDW9	Integrator complex subunit 7 OS=Caenorhabditis elegans OX=6239 GN=ints-7 PE=1 SV=1	0.5	9.664	19.328	17.3457
Q95XL8	WD_REPEATS_REGION domain-containing protein OS=Caenorhabditis elegans OX=6239 GN=chaf-2 PE=1 SV=1	0.5	9.663	19.326	17.3439
Q23639	Cullin-5 OS=Caenorhabditis elegans OX=6239 GN=cul-5 PE=1 SV=2	0.5	9.627	19.254	17.2793
G5EEU1	BET1 homolog OS=Caenorhabditis elegans OX=6239 GN=nbet-1 PE=1 SV=1	0.5	9.623	19.246	17.2721
Q9XVS7	Nuclear RNA export factor 1 OS=Caenorhabditis elegans OX=6239 GN=nxf-1 PE=1 SV=1	2.374	45.413	19.1293	17.1674
O16366	Dynein axonemal light chain 1 OS=Caenorhabditis elegans OX=6239 GN=ccep-97 PE=1 SV=1	0.5	9.558	19.116	17.1555
G5EE14	P-type Cu(+) transporter OS=Caenorhabditis elegans OX=6239 GN=cua-1 PE=1 SV=1	0.5	9.533	19.066	17.1106
Q09641	alpha-1,2-Mannosidase OS=Caenorhabditis elegans OX=6239 GN=CELE_ZC506.1 PE=1 SV=3	0.5	9.531	19.062	17.107
G5ECR1	Methyl-CpG binding protein 2/3 C-terminal domain-containing protein OS=Caenorhabditis elegans OX=6239 GN=mbd-2 PE=1 SV=1	0.5	9.513	19.026	17.0747
A0A131MD37	Trafficking protein particle complex subunit 11 domain-containing protein OS=Caenorhabditis elegans OX=6239 GN=trpp-11 PE=1 SV=1	0.5	9.495	18.99	17.0424
Q19683	Uncharacterized protein F21D5.5 OS=Caenorhabditis elegans OX=6239 GN=F21D5.5 PE=2 SV=2	1.233	23.342	18.9311	16.9895
Q9XTV3	Non-structural maintenance of chromosomes element 4 OS=Caenorhabditis elegans OX=6239 GN=nse-4 PE=1 SV=2	1.223	23.072	18.8651	16.9303
Q8I4N3	Nucleoporin ndc-1 OS=Caenorhabditis elegans OX=6239 GN=npp-22 PE=2 SV=1	2.168	40.734	18.7887	16.8618
Q20059	WD repeat-containing protein 48 homolog OS=Caenorhabditis elegans OX=6239 GN=wdr-48 PE=1 SV=2	1.534	28.705	18.7125	16.7933
H2L0I6	Phosphorylase b kinase regulatory subunit OS=Caenorhabditis elegans OX=6239 GN=CELE_Y67D8A.2 PE=1 SV=1	0.5	9.355	18.71	16.7911
G5EBE2	Rab-GAP TBC domain-containing protein OS=Caenorhabditis elegans OX=6239 GN=tbc-9 PE=1 SV=1	0.5	9.351	18.702	16.7839
Q19705	ADP-ribosylation factor-like protein 2 OS=Caenorhabditis elegans OX=6239 GN=evl-20 PE=2 SV=2	0.5	9.318	18.636	16.7247
Q19760	JmjC domain-containing protein OS=Caenorhabditis elegans OX=6239 GN=jmjd-3.2 PE=1 SV=2	0.5	9.307	18.614	16.7049
A0A1I6CM66	Ral GTPase-activating protein subunit alpha/beta N-terminal domain-containing protein OS=Caenorhabditis elegans OX=6239 GN=hgap-2 PE=1 SV=1	0.5	9.29	18.58	16.6744
Q09228	Egg-laying defective protein 27 OS=Caenorhabditis elegans OX=6239 GN=egl-27 PE=1 SV=2	0.5	9.27	18.54	16.6385
P91989	Succinate dehydrogenase assembly factor 3 OS=Caenorhabditis elegans OX=6239 GN=CELE_F25H9.7 PE=1 SV=2	0.5	9.267	18.534	16.6331
Q94361	E3 SUMO-protein ligase gei-17 OS=Caenorhabditis elegans OX=6239 GN=gei-17 PE=1 SV=4	0.5	9.26	18.52	16.6206
Q93338	DNA-directed RNA polymerase RpoA/D/Rpb3-type domain-containing protein OS=Caenorhabditis elegans OX=6239 GN=rpb-3 PE=1 SV=2	0.5	9.246	18.492	16.5954
Q22361	Protein cornichon homolog 1 OS=Caenorhabditis elegans OX=6239 GN=cni-1 PE=1 SV=2	0.5	9.207	18.414	16.5254
Q20797	Putative syntaxin-5 OS=Caenorhabditis elegans OX=6239 GN=syx-5 PE=3 SV=1	0.5	9.169	18.338	16.4572
P53015	PolyA-specific ribonuclease subunit panl-2 OS=Caenorhabditis elegans OX=6239 GN=panl-2 PE=4 SV=1	0.5	9.161	18.322	16.4429
Q9XUB9	Nicotinic receptor-associated protein 1 OS=Caenorhabditis elegans OX=6239 GN=nra-1 PE=1 SV=1	0.5	9.093	18.186	16.3208
O02106	Uncharacterized protein OS=Caenorhabditis elegans OX=6239 GN=mlt-8 PE=1 SV=2	0.5	8.991	17.982	16.1378
O62219	Protein FAM91A1 OS=Caenorhabditis elegans OX=6239 GN=CELE_F33H2.2 PE=1 SV=1	0.5	8.961	17.922	16.0839
G5EG81	UBA domain-containing protein OS=Caenorhabditis elegans OX=6239 GN=CELE_T24B8.7 PE=1 SV=2	1.273	22.808	17.9167	16.0792
Q9U2F5	RRM domain-containing protein OS=Caenorhabditis elegans OX=6239 GN=tiar-2 PE=1 SV=1	0.5	8.957	17.914	16.0767
O62203	Pharyngeal muscle protein 2 OS=Caenorhabditis elegans OX=6239 GN=phm-2 PE=1 SV=3	0.5	8.899	17.798	15.9726
O61847	Cyclin-dependent kinase 2 OS=Caenorhabditis elegans OX=6239 GN=cdk-2 PE=1 SV=2	0.5	8.792	17.584	15.7806
Q95QC4	Serine/threonine-protein kinase zyg-8 OS=Caenorhabditis elegans OX=6239 GN=zyg-8 PE=1 SV=1	0.5	8.769	17.538	15.7393
O62436	Sulfatase domain-containing protein OS=Caenorhabditis elegans OX=6239 GN=CELE_Y41E3.1 PE=1 SV=2	0.5	8.767	17.534	15.7357
Q95ZZ3	DNA2/NAM7 helicase-like C-terminal domain-containing protein OS=Caenorhabditis elegans OX=6239 GN=C05C10.2 PE=1 SV=2	0.5	8.765	17.53	15.7321
Q20068	Tubulin-specific chaperone E OS=Caenorhabditis elegans OX=6239 GN=tbce-1 PE=1 SV=2	0.5	8.699	17.398	15.6137
O01963	RBR-type E3 ubiquitin transferase OS=Caenorhabditis elegans OX=6239 GN=ari-1.3 PE=1 SV=1	0.5	8.692	17.384	15.6011
Q18186	SUI1 domain-containing protein OS=Caenorhabditis elegans OX=6239 GN=eif-2d PE=1 SV=4	0.5	8.682	17.364	15.5831
Q7K7A5	UDENN domain-containing protein OS=Caenorhabditis elegans OX=6239 GN=rme-4 PE=1 SV=2	0.5	8.679	17.358	15.5778
Q18239	DiSHevelled related OS=Caenorhabditis elegans OX=6239 GN=dsh-2 PE=1 SV=5	0.5	8.672	17.344	15.5652
Q9U2P3	Poly(A) polymerase OS=Caenorhabditis elegans OX=6239 GN=pap-1 PE=1 SV=1	0.5	8.656	17.312	15.5365
Q7KPW7	39S ribosomal protein L1, mitochondrial OS=Caenorhabditis elegans OX=6239 GN=mrpl-1 PE=1 SV=1	0.5	8.651	17.302	15.5275
A0A5K1IBA7	BED-type domain-containing protein OS=Caenorhabditis elegans OX=6239 GN=bed-2 PE=1 SV=1	0.5	8.637	17.274	15.5024
Q7YX52	Mitochondrial Ribosomal Protein, Large OS=Caenorhabditis elegans OX=6239 GN=mrpl-53 PE=1 SV=1	0.5	8.629	17.258	15.488
Q21115	WD_REPEATS_REGION domain-containing protein OS=Caenorhabditis elegans OX=6239 GN=sec-12 PE=1 SV=2	0.5	8.602	17.204	15.4395
Q19684	Ribonuclease H2 subunit B wHTH domain-containing protein OS=Caenorhabditis elegans OX=6239 GN=CELE_F21D5.6 PE=1 SV=1	1.408	24.217	17.1996	15.4356
E5QCH1	INTegrator complex Subunit homolog OS=Caenorhabditis elegans OX=6239 GN=ints-2 PE=1 SV=1	0.5	8.589	17.178	15.4162
G5EDU1	Calcium-transporting ATPase OS=Caenorhabditis elegans OX=6239 GN=pmr-1 PE=1 SV=1	0.5	8.583	17.166	15.4054
Q9XW25	AT hook Transcription Factor family OS=Caenorhabditis elegans OX=6239 GN=attf-6 PE=1 SV=1	0.5	8.57	17.14	15.3821
U4PRX8	Transmembrane 9 superfamily member OS=Caenorhabditis elegans OX=6239 GN=CELE_Y41D4A.4 PE=1 SV=1	0.5	8.566	17.132	15.3749
Q9N373	E3 ubiquitin-protein ligase makorin OS=Caenorhabditis elegans OX=6239 GN=lep-2 PE=1 SV=1	0.5	8.556	17.112	15.357
O17403	Probable cleavage and polyadenylation specificity factor subunit 2 OS=Caenorhabditis elegans OX=6239 GN=cpsf-2 PE=3 SV=1	1.114	19.06	17.1095	15.3548
Q9BHL9	Mitochondrial cytochrome c oxidase subunit VIc/VIIs domain-containing protein OS=Caenorhabditis elegans OX=6239 GN=CELE_Y111B2A.2 PE=1 SV=1	0.5	8.536	17.072	15.3211
Q18258	Vacuolar-sorting protein SNF8 OS=Caenorhabditis elegans OX=6239 GN=vps-22 PE=1 SV=2	0.5	8.527	17.054	15.3049
H2KYV3	G domain-containing protein OS=Caenorhabditis elegans OX=6239 GN=C18B2.5 PE=1 SV=1	0.5	8.515	17.03	15.2834
A0A8S4QCL7	PH domain-containing protein OS=Caenorhabditis elegans OX=6239 GN=pkhm-2 PE=1 SV=1	0.5	8.51	17.02	15.2744
Q09967	LDL receptor repeat-containing protein egg-1 OS=Caenorhabditis elegans OX=6239 GN=egg-1 PE=1 SV=2	0.5	8.503	17.006	15.2619
P49958	2-(3-amino-3-carboxypropyl)histidine synthase subunit 1 OS=Caenorhabditis elegans OX=6239 GN=dph-1 PE=3 SV=2	0.5	8.495	16.99	15.2475
G5EBQ3	RNA-directed RNA polymerase OS=Caenorhabditis elegans OX=6239 GN=ego-1 PE=1 SV=1	0.5	8.447	16.894	15.1613
Q21096	MItoGuArdin homolog OS=Caenorhabditis elegans OX=6239 GN=miga-1 PE=1 SV=3	0.5	8.414	16.828	15.1021
H2KYN3	Acyl-CoA dehydrogenase family member 9, mitochondrial OS=Caenorhabditis elegans OX=6239 GN=acdh-13 PE=1 SV=1	1.545	25.952	16.7974	15.0747
Q23155	Ribosomal protein S11 OS=Caenorhabditis elegans OX=6239 GN=mrps-11 PE=1 SV=1	0.5	8.393	16.786	15.0644
Q93242	UDP-glucuronosyltransferase OS=Caenorhabditis elegans OX=6239 GN=ugt-23 PE=1 SV=1	0.5	8.386	16.772	15.0519
Q20741	MYND-type domain-containing protein OS=Caenorhabditis elegans OX=6239 GN=bra-1 PE=1 SV=1	0.5	8.376	16.752	15.0339
Q22707	RNA/RNP complex-1-interacting phosphatase homolog OS=Caenorhabditis elegans OX=6239 GN=pir-1 PE=1 SV=2	0.5	8.362	16.724	15.0088
P91425	guanylate kinase OS=Caenorhabditis elegans OX=6239 GN=guk-1 PE=1 SV=2	0.5	8.35	16.7	14.9872
Q7JP80	EGF-like domain-containing protein OS=Caenorhabditis elegans OX=6239 GN=gldi-2 PE=1 SV=1	1.434	23.882	16.6541	14.9461
A0A061AE05	Bifunctional 3'-phosphoadenosine 5'-phosphosulfate synthase pps-1 OS=Caenorhabditis elegans OX=6239 GN=pps-1 PE=1 SV=1	0.5	8.297	16.594	14.8921
P49191	Putative fatty acid elongase 3 OS=Caenorhabditis elegans OX=6239 GN=elo-3 PE=1 SV=2	0.5	8.288	16.576	14.876
P34447	Zinc finger protein zfp-1 OS=Caenorhabditis elegans OX=6239 GN=zfp-1 PE=1 SV=2	0.5	8.281	16.562	14.8634
Q22123	DREV methyltransferase OS=Caenorhabditis elegans OX=6239 GN=metl-9 PE=1 SV=2	0.5	8.279	16.558	14.8598
O01918	MYND-type domain-containing protein OS=Caenorhabditis elegans OX=6239 GN=bra-2 PE=1 SV=1	0.5	8.27	16.54	14.8436
Q9N3S2	RNA interference defective protein 10 OS=Caenorhabditis elegans OX=6239 GN=rde-10 PE=1 SV=1	0.5	8.266	16.532	14.8365
Q18931	E2 ubiquitin-conjugating enzyme OS=Caenorhabditis elegans OX=6239 GN=ubc-6 PE=1 SV=2	0.5	8.253	16.506	14.8131
Q5DX48	MOR2-PAG1_N domain-containing protein OS=Caenorhabditis elegans OX=6239 GN=sax-2 PE=1 SV=1	1.016	16.764	16.5	14.8077
Q9NA80	Stress-activated map kinase-interacting protein 1 homolog OS=Caenorhabditis elegans OX=6239 GN=sinh-1 PE=3 SV=3	0.5	8.203	16.406	14.7234
Q20497	Mediator of RNA polymerase II transcription subunit 12 OS=Caenorhabditis elegans OX=6239 GN=dpy-22 PE=1 SV=2	0.5	8.199	16.398	14.7162
Q21623	Inositol polyphosphate-4-phosphatase OS=Caenorhabditis elegans OX=6239 GN=inpp-4b PE=1 SV=3	0.5	8.181	16.362	14.6839
Q22111	Methylmalonic aciduria type A homolog, mitochondrial OS=Caenorhabditis elegans OX=6239 GN=mmaa-1 PE=3 SV=2	0.5	8.172	16.344	14.6677
G5EG49	HTH TFE/IIEalpha-type domain-containing protein OS=Caenorhabditis elegans OX=6239 GN=gtf-2e1 PE=3 SV=1	0.5	8.169	16.338	14.6624
P91501	Phorbol-ester/DAG-type domain-containing protein OS=Caenorhabditis elegans OX=6239 GN=nse-1 PE=1 SV=1	0.5	8.145	16.29	14.6193
O76384	MMS19 nucleotide excision repair protein OS=Caenorhabditis elegans OX=6239 GN=mms-19 PE=1 SV=2	0.5	8.142	16.284	14.6139
Q9N5L9	Bromodomain adjacent to zinc finger domain protein 1A OS=Caenorhabditis elegans OX=6239 GN=athp-2 PE=1 SV=3	0.5	8.123	16.246	14.5798
Q9N2V6	Guanine nucleotide-binding protein alpha-16 subunit OS=Caenorhabditis elegans OX=6239 GN=gpa-16 PE=1 SV=3	0.5	8.109	16.218	14.5547
Q9NA69	3'-5' exonuclease domain-containing protein OS=Caenorhabditis elegans OX=6239 GN=CELE_Y57A10A.13 PE=1 SV=1	0.5	8.078	16.156	14.499
Q22496	GPI transamidase component PIG-S OS=Caenorhabditis elegans OX=6239 GN=pigs-1 PE=1 SV=2	1.108	17.878	16.1354	14.4805
P34260	Vacuolar protein sorting-associated protein 33A OS=Caenorhabditis elegans OX=6239 GN=vps-33.1 PE=1 SV=4	0.5	8.052	16.104	14.4524
O18015	Ground-like domain-containing protein OS=Caenorhabditis elegans OX=6239 GN=grl-7 PE=1 SV=1	0.5	8.007	16.014	14.3716
H2KZI9	FYVE-type domain-containing protein OS=Caenorhabditis elegans OX=6239 GN=aka-1 PE=1 SV=1	0.5	8.001	16.002	14.3608
Q17871	Rhomboid domain-containing protein OS=Caenorhabditis elegans OX=6239 GN=C09G9.1 PE=1 SV=1	0.5	8	16	14.359
U4PC34	MOSC domain-containing protein OS=Caenorhabditis elegans OX=6239 GN=CELE_F56A11.5 PE=1 SV=1	0.5	7.982	15.964	14.3267
P24890	Cytochrome b OS=Caenorhabditis elegans OX=6239 GN=ctb-1 PE=1 SV=2	0.5	7.979	15.958	14.3213
Q9Y1J3	3-phosphoinositide-dependent protein kinase 1 OS=Caenorhabditis elegans OX=6239 GN=pdk-1 PE=1 SV=1	0.5	7.902	15.804	14.1831
Q9GYK4	Charged multivesicular body protein 3 OS=Caenorhabditis elegans OX=6239 GN=vps-24 PE=1 SV=2	0.5	7.868	15.736	14.1221
Q95Q17	Mediator of RNA polymerase II transcription subunit 7 OS=Caenorhabditis elegans OX=6239 GN=let-49 PE=1 SV=1	0.5	7.862	15.724	14.1113
Q19546	ATP-dependent helicase wrn-1 OS=Caenorhabditis elegans OX=6239 GN=wrn-1 PE=3 SV=2	0.5	7.861	15.722	14.1095
Q19124	Autophagic-related protein 16.1 OS=Caenorhabditis elegans OX=6239 GN=atg-16.1 PE=1 SV=2	0.5	7.852	15.704	14.0934
G5EG26	R151.8A protein OS=Caenorhabditis elegans OX=6239 GN=R151.8A PE=1 SV=1	0.5	7.839	15.678	14.0701
Q23357	Cyclin-dependent kinase 11.2 OS=Caenorhabditis elegans OX=6239 GN=cdk-11.2 PE=1 SV=2	0.5	7.825	15.65	14.0449
B6VQ60	Breast cancer type 1 susceptibility protein homolog OS=Caenorhabditis elegans OX=6239 GN=brc-1 PE=1 SV=1	0.5	7.796	15.592	13.9929
O02164	GPI mannosyltransferase pigv-1 OS=Caenorhabditis elegans OX=6239 GN=pigv-1 PE=1 SV=1	0.5	7.793	15.586	13.9875
G4S460	C2H2-type domain-containing protein OS=Caenorhabditis elegans OX=6239 GN=attf-3 PE=1 SV=2	0.5	7.778	15.556	13.9606
Q23162	LiPocalin-Related protein OS=Caenorhabditis elegans OX=6239 GN=lpr-6 PE=1 SV=1	0.5	7.762	15.524	13.9318
P91873	Tubulin alpha chain OS=Caenorhabditis elegans OX=6239 GN=tba-6 PE=1 SV=2	0.5	7.754	15.508	13.9175
Q20847	SLC (SoLute Carrier) homolog OS=Caenorhabditis elegans OX=6239 GN=slc-25a18.2 PE=1 SV=1	0.5	7.728	15.456	13.8708
A0A7R9SUJ3	Cytochrome-b5 reductase OS=Caenorhabditis elegans OX=6239 GN=CELE_Y52B11A.3 PE=1 SV=1	0.5	7.726	15.452	13.8672
G5EE66	Conserved oligomeric Golgi complex subunit 1 OS=Caenorhabditis elegans OX=6239 GN=cogc-1 PE=1 SV=1	0.5	7.711	15.422	13.8403
Q93233	RRM domain-containing protein OS=Caenorhabditis elegans OX=6239 GN=pabp-2 PE=1 SV=1	0.5	7.703	15.406	13.826
H1UBJ9	DNA topoisomerase OS=Caenorhabditis elegans OX=6239 GN=top-3b PE=1 SV=1	0.5	7.698	15.396	13.817
Q19416	DYnein Light chain (Tctex type) OS=Caenorhabditis elegans OX=6239 GN=dylt-1 PE=1 SV=2	0.5	7.697	15.394	13.8152
O02042	Mediator of RNA polymerase II transcription subunit 1.2 OS=Caenorhabditis elegans OX=6239 GN=mdt-1.2 PE=3 SV=1	0.5	7.695	15.39	13.8116
H2KYB8	RRM domain-containing protein OS=Caenorhabditis elegans OX=6239 GN=grld-1 PE=1 SV=1	0.5	7.695	15.39	13.8116
Q09931	Probable ubiquitin carboxyl-terminal hydrolase K02C4.3 OS=Caenorhabditis elegans OX=6239 GN=K02C4.3 PE=3 SV=3	3.617	55.654	15.3868	13.8087
Q9GYS1	Polycomb protein mes-6 OS=Caenorhabditis elegans OX=6239 GN=mes-6 PE=1 SV=2	1.012	15.566	15.3814	13.8039
Q9BL68	PIN domain-containing protein OS=Caenorhabditis elegans OX=6239 GN=smg-6 PE=1 SV=3	0.5	7.669	15.338	13.7649
A0A8D9I628	1-phosphatidylinositol-3-phosphate 5-kinase OS=Caenorhabditis elegans OX=6239 GN=ppk-3 PE=1 SV=1	0.5	7.619	15.238	13.6752
A7WK41	Low molecular weight phosphotyrosine protein phosphatase OS=Caenorhabditis elegans OX=6239 GN=CELE_Y94H6A.7 PE=1 SV=2	0.5	7.617	15.234	13.6716
Q09509	Putative folylpolyglutamate synthase OS=Caenorhabditis elegans OX=6239 GN=F25B5.6 PE=3 SV=1	0.5	7.604	15.208	13.6483
G5EDH7	N-acetyltransferase domain-containing protein OS=Caenorhabditis elegans OX=6239 GN=anat-1 PE=1 SV=2	0.5	7.587	15.174	13.6177
Q9XWV3	Probable actin-related protein 2/3 complex subunit 3 OS=Caenorhabditis elegans OX=6239 GN=arx-5 PE=3 SV=1	0.5	7.577	15.154	13.5998
Q17746	ZZ-type domain-containing protein OS=Caenorhabditis elegans OX=6239 GN=gldi-4 PE=1 SV=1	0.5	7.558	15.116	13.5657
Q09647	Tubulin polyglutamylase ttll-4 OS=Caenorhabditis elegans OX=6239 GN=ttll-4 PE=1 SV=3	0.5	7.55	15.1	13.5513
H2KYL3	ANK_REP_REGION domain-containing protein OS=Caenorhabditis elegans OX=6239 GN=nrde-4 PE=1 SV=2	0.5	7.547	15.094	13.546
O44518	Cytoplasmic FMR1-interacting protein homolog OS=Caenorhabditis elegans OX=6239 GN=gex-2 PE=1 SV=4	1.432	21.61	15.0908	13.5431
Q9XTZ2	RRM domain-containing protein OS=Caenorhabditis elegans OX=6239 GN=rsp-8 PE=1 SV=1	0.5	7.535	15.07	13.5244
Q95Y73	Mitochondrial elongation factor G2 OS=Caenorhabditis elegans OX=6239 GN=fusm-2 PE=1 SV=2	0.5	7.501	15.002	13.4634
Q19206	N-acetyltransferase ESCO2 OS=Caenorhabditis elegans OX=6239 GN=eco-1 PE=3 SV=2	0.5	7.485	14.97	13.4347
P34420	Splicing factor ESS-2 OS=Caenorhabditis elegans OX=6239 GN=ess-2 PE=3 SV=2	0.5	7.485	14.97	13.4347
Q9NAP7	Arginine-hydroxylase NDUFAF5, mitochondrial OS=Caenorhabditis elegans OX=6239 GN=CELE_K09E4.3 PE=1 SV=1	0.5	7.441	14.882	13.3557
Q20100	Trafficking protein particle complex subunit OS=Caenorhabditis elegans OX=6239 GN=trpp-4 PE=1 SV=1	0.5	7.44	14.88	13.3539
Q10949	Phosphatidylserine decarboxylase proenzyme, mitochondrial OS=Caenorhabditis elegans OX=6239 GN=psd-1 PE=3 SV=2	0.5	7.396	14.792	13.2749
Q03606	CRAL-TRIO domain-containing protein T23G5.2 OS=Caenorhabditis elegans OX=6239 GN=T23G5.2 PE=4 SV=3	1.616	23.813	14.7358	13.2245
G5EF68	Transcription initiation factor TFIID subunit 5 OS=Caenorhabditis elegans OX=6239 GN=taf-5 PE=1 SV=1	0.5	7.364	14.728	13.2175
O18199	Large ribosomal subunit protein mL37 OS=Caenorhabditis elegans OX=6239 GN=mrpl-37 PE=1 SV=3	1.823	26.847	14.7268	13.2164
Q965Y0	TAF6 C-terminal HEAT repeat domain-containing protein OS=Caenorhabditis elegans OX=6239 GN=taf-6.2 PE=1 SV=2	0.5	7.329	14.658	13.1547
Q9U354	Vacuolar protein-sorting-associated protein 25 OS=Caenorhabditis elegans OX=6239 GN=vps-25 PE=1 SV=1	0.5	7.312	14.624	13.1242
Q9XXH8	Arf-GAP with ANK repeat and PH domain-containing protein cnt-1 OS=Caenorhabditis elegans OX=6239 GN=cnt-1 PE=1 SV=2	0.5	7.304	14.608	13.1098
Q19731	Tudor domain-containing protein OS=Caenorhabditis elegans OX=6239 GN=ekl-1 PE=1 SV=1	0.5	7.304	14.608	13.1098
Q9UA63	39S ribosomal protein L30, mitochondrial OS=Caenorhabditis elegans OX=6239 GN=mrpl-30 PE=1 SV=1	0.5	7.294	14.588	13.0918
Q20471	Casein kinase I isoform delta OS=Caenorhabditis elegans OX=6239 GN=kin-20 PE=1 SV=3	0.5	7.279	14.558	13.0649
B2D6P4	TATA box-binding protein-like 1 OS=Caenorhabditis elegans OX=6239 GN=tlf-1 PE=1 SV=1	0.5	7.279	14.558	13.0649
Q9XVQ2	Mitochondrial import inner membrane translocase subunit TIM23 OS=Caenorhabditis elegans OX=6239 GN=timm-23 PE=1 SV=1	0.5	7.276	14.552	13.0595
A0A7R9SVK3	GBD/FH3 domain-containing protein OS=Caenorhabditis elegans OX=6239 GN=frl-1 PE=1 SV=1	0.5	7.273	14.546	13.0542
O17736	E3 ubiquitin-protein ligase etc-1 OS=Caenorhabditis elegans OX=6239 GN=etc-1 PE=1 SV=1	1.277	18.561	14.5348	13.0441
Q95Q15	G-patch domain-containing protein OS=Caenorhabditis elegans OX=6239 GN=CELE_Y55D9A.2 PE=1 SV=1	0.5	7.257	14.514	13.0254
Q9N361	Small ribosomal subunit protein mS25 OS=Caenorhabditis elegans OX=6239 GN=mrps-25 PE=3 SV=1	0.5	7.251	14.502	13.0147
Q0KHC1	Uncharacterized protein OS=Caenorhabditis elegans OX=6239 GN=CELE_Y49A10A.2 PE=1 SV=1	0.5	7.25	14.5	13.0129
Q65ZI3	Rhodanese domain-containing protein OS=Caenorhabditis elegans OX=6239 GN=dhs-30 PE=1 SV=1	0.5	7.247	14.494	13.0075
Q17687	Multivesicular body subunit 12A OS=Caenorhabditis elegans OX=6239 GN=mvb-12 PE=1 SV=1	0.5	7.238	14.476	12.9913
Q94013	Trimethylguanosine synthase OS=Caenorhabditis elegans OX=6239 GN=tgs-1 PE=1 SV=2	1.566	22.629	14.4502	12.9682
Q9BKR5	Nuclear export mediator factor NEMF OS=Caenorhabditis elegans OX=6239 GN=CELE_Y82E9BR.18 PE=1 SV=2	2.507	36.117	14.4065	12.9289
Q9NH52	Histone-lysine N-methyltransferase mes-4 OS=Caenorhabditis elegans OX=6239 GN=mes-4 PE=1 SV=1	0.5	7.194	14.388	12.9124
H2KZJ7	PRA1 family protein OS=Caenorhabditis elegans OX=6239 GN=praf-3 PE=1 SV=1	0.5	7.183	14.366	12.8926
Q7JPQ6	Uncharacterized protein B0361.3 OS=Caenorhabditis elegans OX=6239 GN=B0361.3 PE=4 SV=1	0.5	7.18	14.36	12.8872
O01510	Serine/threonine-protein kinase smg-1 OS=Caenorhabditis elegans OX=6239 GN=smg-1 PE=1 SV=3	0.5	7.171	14.342	12.8711
I2HA91	Phosphatidylglycerophosphatase and protein-tyrosine phosphatase 1 OS=Caenorhabditis elegans OX=6239 GN=CELE_F28C6.8 PE=1 SV=1	0.847	12.145	14.3388	12.8682
O02299	Uncharacterized protein OS=Caenorhabditis elegans OX=6239 GN=CELE_T04D3.5 PE=4 SV=1	0.5	7.161	14.322	12.8531
Q17492	F-box domain-containing protein OS=Caenorhabditis elegans OX=6239 GN=B0393.3 PE=1 SV=1	2.061	29.418	14.2737	12.8097
O45869	Probable proline--tRNA ligase, mitochondrial OS=Caenorhabditis elegans OX=6239 GN=pars-2 PE=1 SV=1	0.5	7.128	14.256	12.7939
C6KRJ1	Uncharacterized protein OS=Caenorhabditis elegans OX=6239 GN=C33D9.13 PE=1 SV=1	0.5	7.124	14.248	12.7867
Q95PZ6	ArgoN domain-containing protein OS=Caenorhabditis elegans OX=6239 GN=CELE_Y66D12A.19 PE=1 SV=2	0.5	7.111	14.222	12.7634
Q19854	Suppressor of white apricot N-terminal domain-containing protein OS=Caenorhabditis elegans OX=6239 GN=CELE_F28C1.1 PE=1 SV=2	0.5	7.097	14.194	12.7383
Q23066	Choline/carnitine acyltransferase domain-containing protein OS=Caenorhabditis elegans OX=6239 GN=cpt-6 PE=1 SV=1	0.5	7.085	14.17	12.7167
P34402	Spindle assembly abnormal protein 4 OS=Caenorhabditis elegans OX=6239 GN=sas-4 PE=1 SV=2	0.5	7.085	14.17	12.7167
Q22342	Autophagy-related protein 11 C-terminal domain-containing protein OS=Caenorhabditis elegans OX=6239 GN=epg-7 PE=1 SV=2	1.203	17.002	14.133	12.6835
Q6AW08	Conserved oligomeric Golgi complex subunit 3 OS=Caenorhabditis elegans OX=6239 GN=cogc-3 PE=1 SV=1	0.5	7.061	14.122	12.6736
O17152	LIn-8 Domain containing OS=Caenorhabditis elegans OX=6239 GN=lido-12 PE=4 SV=3	0.5	7.056	14.112	12.6647
Q9U385	CCD97-like C-terminal domain-containing protein OS=Caenorhabditis elegans OX=6239 GN=CELE_R10D12.13 PE=1 SV=2	0.5	7.023	14.046	12.6054
Q93718	PWWP domain-containing protein OS=Caenorhabditis elegans OX=6239 GN=CELE_F43G9.4 PE=1 SV=1	0.5	7.02	14.04	12.6
E9P860	NFX1-type zinc finger-containing protein 1 homolog OS=Caenorhabditis elegans OX=6239 GN=znfx-1 PE=1 SV=1	0.5	7.011	14.022	12.5839
Q18099	ANK_REP_REGION domain-containing protein OS=Caenorhabditis elegans OX=6239 GN=C18F10.7 PE=1 SV=1	0.5	7.009	14.018	12.5803
Q95QG8	RNA polymerase II subunit A C-terminal domain phosphatase OS=Caenorhabditis elegans OX=6239 GN=fcp-1 PE=1 SV=2	3.54	49.568	14.0023	12.5662
Q8ITY6	[acyl-carrier-protein] S-malonyltransferase OS=Caenorhabditis elegans OX=6239 GN=mcat-1 PE=1 SV=3	0.5	6.997	13.994	12.5588
Q19467	Arf-GAP domain-containing protein OS=Caenorhabditis elegans OX=6239 GN=git-1 PE=1 SV=2	0.5	6.992	13.984	12.5498
Q21899	BTB domain-containing protein OS=Caenorhabditis elegans OX=6239 GN=CELE_R10E4.1 PE=1 SV=1	0.5	6.982	13.964	12.5318
G5ECY6	E3 ubiquitin-protein ligase CHIP OS=Caenorhabditis elegans OX=6239 GN=chn-1 PE=1 SV=1	0.5	6.963	13.926	12.4977
Q95QA3	Phosphofurin acidic cluster sorting protein 2 OS=Caenorhabditis elegans OX=6239 GN=pacs-1 PE=1 SV=1	0.5	6.96	13.92	12.4924
K8ESC8	SET domain-containing protein OS=Caenorhabditis elegans OX=6239 GN=B0001.8 PE=1 SV=1	0.5	6.959	13.918	12.4906
Q19370	Rho-GAP domain-containing protein OS=Caenorhabditis elegans OX=6239 GN=srgp-1 PE=1 SV=2	1.361	18.936	13.9133	12.4863
G5EF11	E2F/DP family winged-helix DNA-binding domain-containing protein OS=Caenorhabditis elegans OX=6239 GN=efl-1 PE=1 SV=1	0.5	6.951	13.902	12.4762
H2KYD0	CCDC93 N-terminal domain-containing protein OS=Caenorhabditis elegans OX=6239 GN=C16A11.2 PE=1 SV=1	0.5	6.945	13.89	12.4654
Q23669	non-specific serine/threonine protein kinase OS=Caenorhabditis elegans OX=6239 GN=vps-15 PE=1 SV=1	0.5	6.94	13.88	12.4565
Q8MXQ7	Threonylcarbamoyladenosine tRNA methylthiotransferase OS=Caenorhabditis elegans OX=6239 GN=Y92H12BL.1 PE=3 SV=2	1.052	14.564	13.8441	12.4242
Q9U3F2	DNA replication ATP-dependent helicase/nuclease DNA2 OS=Caenorhabditis elegans OX=6239 GN=dna-2 PE=1 SV=1	0.5	6.893	13.786	12.3721
G5EFV5	Cyclin-dependent kinase 7 OS=Caenorhabditis elegans OX=6239 GN=cdk-7 PE=1 SV=1	0.5	6.834	13.668	12.2662
O16741	BTB domain-containing protein OS=Caenorhabditis elegans OX=6239 GN=btb-6 PE=1 SV=1	0.5	6.825	13.65	12.25
A0A486WXW2	Phospholipid/glycerol acyltransferase domain-containing protein OS=Caenorhabditis elegans OX=6239 GN=acl-14 PE=1 SV=1	1.671	22.772	13.6278	12.2301
O45398	ANK_REP_REGION domain-containing protein OS=Caenorhabditis elegans OX=6239 GN=CELE_F22G12.4 PE=1 SV=3	1.083	14.684	13.5586	12.1681
Q27355	Transcription factor lin-26 OS=Caenorhabditis elegans OX=6239 GN=lin-26 PE=1 SV=3	0.5	6.758	13.516	12.1298
G4SP89	Ubiquinol-cytochrome-c reductase complex assembly factor 2 OS=Caenorhabditis elegans OX=6239 GN=CELE_Y48A5A.3 PE=1 SV=1	0.5	6.752	13.504	12.119
Q09309	Retinoblastoma-binding protein homolog 5 OS=Caenorhabditis elegans OX=6239 GN=rbbp-5 PE=1 SV=3	0.5	6.732	13.464	12.0831
O44412	Syntaxin-binding protein 1 OS=Caenorhabditis elegans OX=6239 GN=uncp-18 PE=1 SV=1	0.5	6.724	13.448	12.0688
Q19259	Transmembrane protein 199 OS=Caenorhabditis elegans OX=6239 GN=CELE_F09E5.11 PE=1 SV=2	0.5	6.714	13.428	12.0508
Q9NEL2	Helicase ssl-1 OS=Caenorhabditis elegans OX=6239 GN=ssl-1 PE=2 SV=4	2.932	39.234	13.3813	12.0089
Q17491	Rab-GAP TBC domain-containing protein OS=Caenorhabditis elegans OX=6239 GN=rbg-3 PE=1 SV=1	0.5	6.669	13.338	11.97
Q23421	Dynein heavy chain 7, axonemal OS=Caenorhabditis elegans OX=6239 GN=gtap-1 PE=4 SV=4	0.5	6.667	13.334	11.9665
A0A168H287	B30.2/SPRY domain-containing protein OS=Caenorhabditis elegans OX=6239 GN=ash-2 PE=1 SV=1	0.5	6.633	13.266	11.9054
Q93594	Nuclear cap-binding protein subunit 2 OS=Caenorhabditis elegans OX=6239 GN=ncbp-2 PE=3 SV=2	0.5	6.633	13.266	11.9054
Q95QN2	Probable ATP-dependent RNA helicase DDX23 OS=Caenorhabditis elegans OX=6239 GN=ddx-23 PE=1 SV=1	2.128	28.179	13.242	11.8839
Q17436	Protein edg-1 OS=Caenorhabditis elegans OX=6239 GN=edg-1 PE=1 SV=2	0.5	6.62	13.24	11.8821
O45361	THO complex subunit 7 OS=Caenorhabditis elegans OX=6239 GN=CELE_F14H3.5 PE=4 SV=3	0.5	6.615	13.23	11.8731
Q9XU84	Nucleoside-diphosphatase uda-1 OS=Caenorhabditis elegans OX=6239 GN=uda-1 PE=1 SV=1	0.5	6.58	13.16	11.8103
Q23643	EF-hand domain-containing protein OS=Caenorhabditis elegans OX=6239 GN=chpf-1 PE=1 SV=1	0.5	6.571	13.142	11.7941
Q9XX14	Arf-GAP with ANK repeat and PH domain-containing protein cnt-2 OS=Caenorhabditis elegans OX=6239 GN=cnt-2 PE=1 SV=2	0.5	6.557	13.114	11.769
H2L2E3	DUF3452 domain-containing protein OS=Caenorhabditis elegans OX=6239 GN=C50B6.3 PE=1 SV=1	0.5	6.557	13.114	11.769
Q20048	Malonyl-CoA decarboxylase, mitochondrial OS=Caenorhabditis elegans OX=6239 GN=mlcd-1 PE=1 SV=2	0.5	6.538	13.076	11.7349
A0A2C9C3D4	Uncharacterized protein OS=Caenorhabditis elegans OX=6239 GN=CELE_R03H10.11 PE=4 SV=1	0.5	6.538	13.076	11.7349
Q9N303	P-granule-associated protein deps-1 OS=Caenorhabditis elegans OX=6239 GN=deps-1 PE=1 SV=1	2.575	33.647	13.0668	11.7267
Q23194	Vacuolar protein sorting-associated protein 18 homolog OS=Caenorhabditis elegans OX=6239 GN=vps-18 PE=1 SV=4	0.5	6.524	13.048	11.7098
Q18485	Ubiquinol-cytochrome c chaperone domain-containing protein OS=Caenorhabditis elegans OX=6239 GN=C35D10.5 PE=1 SV=2	0.5	6.511	13.022	11.6865
Q22307	ATP-dependent RNA helicase A OS=Caenorhabditis elegans OX=6239 GN=rha-1 PE=2 SV=3	1.345	17.507	13.0164	11.6814
Q18566	DNA-directed RNA polymerase subunit OS=Caenorhabditis elegans OX=6239 GN=rpc-1 PE=1 SV=2	1.004	13.016	12.9641	11.6345
G5EGP9	Protein unc-119 OS=Caenorhabditis elegans OX=6239 GN=unc-119 PE=1 SV=1	0.5	6.481	12.962	11.6326
Q22747	Transmembrane protein 201 homolog OS=Caenorhabditis elegans OX=6239 GN=samp-1 PE=2 SV=1	0.5	6.472	12.944	11.6165
Q8WSN7	TPR-like protein OS=Caenorhabditis elegans OX=6239 GN=CELE_Y41D4B.4 PE=1 SV=3	0.5	6.463	12.926	11.6003
Q9U267	Integrator complex subunit 5 OS=Caenorhabditis elegans OX=6239 GN=ints-5 PE=1 SV=2	1.569	20.26	12.9127	11.5884
Q23238	Ubiquitin-like protease 2 OS=Caenorhabditis elegans OX=6239 GN=ulp-2 PE=1 SV=2	0.5	6.456	12.912	11.5877
Q9XW00	TPR_REGION domain-containing protein OS=Caenorhabditis elegans OX=6239 GN=ddl-3 PE=1 SV=1	0.5	6.43	12.86	11.5411
Q19872	Protein atz-1 OS=Caenorhabditis elegans OX=6239 GN=atz-1 PE=1 SV=1	0.5	6.428	12.856	11.5375
O01326	Ribonuclease 3 OS=Caenorhabditis elegans OX=6239 GN=drsh-1 PE=2 SV=2	0.5	6.42	12.84	11.5231
A8XMZ5	EF-hand domain-containing protein OS=Caenorhabditis elegans OX=6239 GN=efhd-1 PE=1 SV=1	0.5	6.411	12.822	11.507
O17388	Transmembrane 9 superfamily member OS=Caenorhabditis elegans OX=6239 GN=tag-123 PE=1 SV=1	0.5	6.394	12.788	11.4765
Q17559	VWFA domain-containing protein OS=Caenorhabditis elegans OX=6239 GN=cpna-3 PE=1 SV=2	0.5	6.372	12.744	11.437
Q7JP60	CCDC22 N-terminal domain-containing protein OS=Caenorhabditis elegans OX=6239 GN=CELE_R08E3.3 PE=1 SV=1	0.5	6.37	12.74	11.4334
D9N129	WD repeat-containing protein 20 homolog OS=Caenorhabditis elegans OX=6239 GN=wdr-20 PE=1 SV=1	0.5	6.36	12.72	11.4154
O18158	UDP-N-acetylglucosamine--peptide N-acetylglucosaminyltransferase OS=Caenorhabditis elegans OX=6239 GN=ogt-1 PE=1 SV=2	1.577	20.04	12.7077	11.4044
Q18933	C2H2-type domain-containing protein OS=Caenorhabditis elegans OX=6239 GN=CELE_D1046.2 PE=4 SV=2	0.5	6.348	12.696	11.3939
Q9XWY8	rRNA methyltransferase 1, mitochondrial OS=Caenorhabditis elegans OX=6239 GN=CELE_Y45F3A.9 PE=1 SV=1	0.5	6.332	12.664	11.3652
Q9NA99	HEPN_LA2681 domain-containing protein OS=Caenorhabditis elegans OX=6239 GN=wshc-4 PE=1 SV=4	0.5	6.308	12.616	11.3221
O17591	BSD domain-containing protein OS=Caenorhabditis elegans OX=6239 GN=C16C2.4 PE=1 SV=1	0.5	6.303	12.606	11.3131
Q22662	UBR-type domain-containing protein OS=Caenorhabditis elegans OX=6239 GN=CELE_T22C1.1 PE=1 SV=2	0.5	6.288	12.576	11.2862
Q03560	RNA polymerase-associated protein CTR9 OS=Caenorhabditis elegans OX=6239 GN=ctr-9 PE=3 SV=3	1.296	16.279	12.561	11.2727
O61660	DNA topoisomerase 3 OS=Caenorhabditis elegans OX=6239 GN=top-3A PE=1 SV=1	0.5	6.27	12.54	11.2539
Q95R19	Plus3 domain-containing protein OS=Caenorhabditis elegans OX=6239 GN=B0041.8 PE=1 SV=1	0.5	6.257	12.514	11.2306
Q966H1	Transmembrane protein OS=Caenorhabditis elegans OX=6239 GN=CELE_R05G9.3 PE=1 SV=2	0.5	6.249	12.498	11.2162
H9G328	non-specific serine/threonine protein kinase OS=Caenorhabditis elegans OX=6239 GN=kin-4 PE=1 SV=1	0.5	6.245	12.49	11.209
Q8MNY0	Ubiquitin carboxyl-terminal hydrolase OS=Caenorhabditis elegans OX=6239 GN=ubh-2 PE=1 SV=2	0.5	6.243	12.486	11.2054
Q23295	Mitochondrial-processing peptidase subunit beta OS=Caenorhabditis elegans OX=6239 GN=mppb-1 PE=1 SV=2	1.79	22.225	12.4162	11.1428
Q9N488	Receptor expression-enhancing protein OS=Caenorhabditis elegans OX=6239 GN=CELE_Y110A2AR.1 PE=1 SV=1	0.5	6.198	12.396	11.1247
G5EEN3	CED-5 OS=Caenorhabditis elegans OX=6239 GN=ced-5 PE=1 SV=1	0.5	6.181	12.362	11.0941
Q22618	Double-stranded RNA-specific adenosine deaminase adr-2 OS=Caenorhabditis elegans OX=6239 GN=adr-2 PE=1 SV=2	0.5	6.175	12.35	11.0834
Q9N580	Evolutionarily conserved signaling intermediate in Toll pathway, mitochondrial OS=Caenorhabditis elegans OX=6239 GN=CELE_Y17G9B.5 PE=1 SV=1	0.5	6.173	12.346	11.0798
Q95Y83	Large ribosomal subunit protein bL19m OS=Caenorhabditis elegans OX=6239 GN=mrpl-19 PE=3 SV=1	0.5	6.166	12.332	11.0672
Q9TYU5	Histone acetyltransferase Tip60 homolog OS=Caenorhabditis elegans OX=6239 GN=mys-1 PE=1 SV=1	0.5	6.162	12.324	11.06
Q8ITY3	Gamma-tubulin complex component OS=Caenorhabditis elegans OX=6239 GN=gip-1 PE=1 SV=1	1.538	18.942	12.316	11.0529
Q5WRN3	Protein-lysine N-methyltransferase M142.8 OS=Caenorhabditis elegans OX=6239 GN=M142.8 PE=3 SV=1	0.5	6.148	12.296	11.0349
A9Z1L6	K Homology domain-containing protein OS=Caenorhabditis elegans OX=6239 GN=ascc-1 PE=1 SV=1	0.5	6.13	12.26	11.0026
Q965N4	Chimerin 2 OS=Caenorhabditis elegans OX=6239 GN=chin-1 PE=1 SV=3	1.401	17.166	12.2527	10.996
Q9BKZ7	BTB domain-containing protein OS=Caenorhabditis elegans OX=6239 GN=CELE_Y54F10AM.11 PE=4 SV=1	0.5	6.121	12.242	10.9865
O01257	HIG1 domain-containing protein OS=Caenorhabditis elegans OX=6239 GN=CELE_T20D3.6 PE=1 SV=1	0.5	6.117	12.234	10.9793
O62071	PeriCentriolar MatriX Deficient OS=Caenorhabditis elegans OX=6239 GN=pcmd-1 PE=1 SV=3	0.5	6.115	12.23	10.9757
H9G2U9	Movement protein OS=Caenorhabditis elegans OX=6239 GN=B0001.7 PE=4 SV=1	0.5	6.097	12.194	10.9434
Q21117	Tonsoku-like protein OS=Caenorhabditis elegans OX=6239 GN=tnsl-1 PE=4 SV=5	0.5	6.089	12.178	10.929
Q9N5W7	F-box domain-containing protein OS=Caenorhabditis elegans OX=6239 GN=C39B5.2 PE=4 SV=2	0.5	6.074	12.148	10.9021
O61397	Probable N-acetylgalactosaminyltransferase 7 OS=Caenorhabditis elegans OX=6239 GN=gly-7 PE=2 SV=1	0.5	6.07	12.14	10.8949
O17766	Lipase OS=Caenorhabditis elegans OX=6239 GN=lipl-7 PE=1 SV=2	0.5	6.062	12.124	10.8806
Q23679	Mediator of RNA polymerase II transcription subunit 22 OS=Caenorhabditis elegans OX=6239 GN=mdt-22 PE=3 SV=1	0.5	6.055	12.11	10.868
Q9XWJ1	Nonsense-mediated mRNA decay factor SMG9 OS=Caenorhabditis elegans OX=6239 GN=smg-9 PE=1 SV=1	0.5	6.052	12.104	10.8626
Q95Y10	Delta-like protein OS=Caenorhabditis elegans OX=6239 GN=dsl-3 PE=1 SV=1	0.5	6.028	12.056	10.8195
P34651	Uncharacterized protein ZK632.5 OS=Caenorhabditis elegans OX=6239 GN=ZK632.5 PE=4 SV=1	0.5	6.027	12.054	10.8177
Q95QR2	Nuclear Hormone Receptor family OS=Caenorhabditis elegans OX=6239 GN=nhr-46 PE=3 SV=1	0.5	6.002	12.004	10.7729
H2KZ82	C2H2-type domain-containing protein OS=Caenorhabditis elegans OX=6239 GN=pqn-21 PE=1 SV=1	0.5	5.983	11.966	10.7388
Q19988	Leucine-Rich Repeat protein OS=Caenorhabditis elegans OX=6239 GN=lrr-1 PE=1 SV=2	1.072	12.82	11.959	10.7324
O45548	Phosphoprotein OS=Caenorhabditis elegans OX=6239 GN=CELE_F53A2.3 PE=1 SV=1	0.5	5.973	11.946	10.7208
Q02332	Probable [pyruvate dehydrogenase (acetyl-transferring)] kinase, mitochondrial OS=Caenorhabditis elegans OX=6239 GN=pdhk-2 PE=3 SV=1	1.999	23.862	11.937	10.7127
Q95QD7	Protein lin-54 OS=Caenorhabditis elegans OX=6239 GN=lin-54 PE=1 SV=1	1.48	17.654	11.9284	10.705
O62263	Protein SZT2 OS=Caenorhabditis elegans OX=6239 GN=CELE_F54B3.1 PE=1 SV=2	0.5	5.952	11.904	10.6831
Q9XTU8	protein disulfide-isomerase OS=Caenorhabditis elegans OX=6239 GN=CELE_Y49E10.4 PE=1 SV=1	1.9	22.561	11.8742	10.6564
G5EE53	RNA-directed RNA polymerase OS=Caenorhabditis elegans OX=6239 GN=rrf-3 PE=1 SV=1	0.5	5.936	11.872	10.6544
A0A486WU44	C2H2-type domain-containing protein OS=Caenorhabditis elegans OX=6239 GN=sdc-1 PE=1 SV=1	0.5	5.92	11.84	10.6257
Q19319	Cadherin-4 OS=Caenorhabditis elegans OX=6239 GN=cdh-4 PE=1 SV=4	0.5	5.913	11.826	10.6131
Q93575	Regulator of telomere elongation helicase 1 homolog OS=Caenorhabditis elegans OX=6239 GN=rtel-1 PE=3 SV=3	0.5	5.911	11.822	10.6095
O01815	Dihydroorotate dehydrogenase (quinone), mitochondrial OS=Caenorhabditis elegans OX=6239 GN=dhod-1 PE=1 SV=1	1.084	12.781	11.7906	10.5813
Q19433	Small-subunit processome Utp12 domain-containing protein OS=Caenorhabditis elegans OX=6239 GN=CELE_F13H8.2 PE=1 SV=2	0.5	5.884	11.768	10.5611
Q9TYN2	tRNA-dihydrouridine(47) synthase [NAD(P)(+)] OS=Caenorhabditis elegans OX=6239 GN=CELE_Y37E11B.5 PE=1 SV=1	2.746	32.289	11.7586	10.5526
O61826	peptidylprolyl isomerase OS=Caenorhabditis elegans OX=6239 GN=fkb-7 PE=1 SV=2	0.5	5.871	11.742	10.5377
A6ZJ71	Abnormal cell migration protein 38 OS=Caenorhabditis elegans OX=6239 GN=mig-38 PE=2 SV=1	0.5	5.867	11.734	10.5306
Q95Y41	REST corepressor rcor-1 OS=Caenorhabditis elegans OX=6239 GN=rcor-1 PE=1 SV=1	0.5	5.825	11.65	10.4552
Q4W5H0	Defect at low temperature protein 1 OS=Caenorhabditis elegans OX=6239 GN=spgt-1 PE=1 SV=2	0.5	5.82	11.64	10.4462
K8ES01	Protoheme IX farnesyltransferase, mitochondrial OS=Caenorhabditis elegans OX=6239 GN=cox-10 PE=1 SV=1	0.5	5.792	11.584	10.3959
G5ECM1	RNA-directed RNA polymerase OS=Caenorhabditis elegans OX=6239 GN=rrf-1 PE=1 SV=1	0.5	5.791	11.582	10.3941
G5EGM3	Transcription initiation factor TFIID subunit 1 OS=Caenorhabditis elegans OX=6239 GN=taf-1 PE=2 SV=1	0.5	5.79	11.58	10.3923
G5EEU2	Histone-lysine N-methyltransferase set-25 OS=Caenorhabditis elegans OX=6239 GN=set-25 PE=1 SV=1	0.5	5.784	11.568	10.3816
P52872	Dolichyl-diphosphooligosaccharide--protein glycosyltransferase subunit dad-1 OS=Caenorhabditis elegans OX=6239 GN=dad-1 PE=3 SV=1	0.5	5.744	11.488	10.3098
G5EF07	BTAF (TBP-associated factor) homolog OS=Caenorhabditis elegans OX=6239 GN=btf-1 PE=1 SV=1	0.5	5.743	11.486	10.308
Q9U380	Chromatin assembly factor 1 subunit A dimerization domain-containing protein OS=Caenorhabditis elegans OX=6239 GN=chaf-1 PE=1 SV=1	0.5	5.733	11.466	10.29
P91529	Probable DNA-directed RNA polymerase III subunit RPC6 OS=Caenorhabditis elegans OX=6239 GN=W09C3.4 PE=3 SV=1	0.5	5.727	11.454	10.2793
Q19174	Decapping nuclease OS=Caenorhabditis elegans OX=6239 GN=CELE_F07H5.10 PE=1 SV=2	0.5	5.725	11.45	10.2757
G5EE25	non-specific serine/threonine protein kinase OS=Caenorhabditis elegans OX=6239 GN=hasp-1 PE=1 SV=1	0.5	5.709	11.418	10.247
Q93413	Helicase ATP-binding domain-containing protein OS=Caenorhabditis elegans OX=6239 GN=drh-3 PE=1 SV=3	2.609	29.769	11.4101	10.2399
A0A4V0IJP4	UAE_UbL domain-containing protein OS=Caenorhabditis elegans OX=6239 GN=CELE_Y71F9AL.12 PE=1 SV=1	0.5	5.702	11.404	10.2344
Q22469	Matrin-type domain-containing protein OS=Caenorhabditis elegans OX=6239 GN=prp-9 PE=1 SV=2	2.768	31.557	11.4007	10.2314
Q9N3T3	DNA-directed RNA polymerase III subunit OS=Caenorhabditis elegans OX=6239 GN=CELE_Y47G6A.9 PE=3 SV=2	0.881	10.043	11.3995	10.2304
Q9BIB4	Transcription initiation factor IIA small chain homolog OS=Caenorhabditis elegans OX=6239 GN=B0336.13 PE=3 SV=1	0.5	5.699	11.398	10.229
H2L033	HAT C-terminal dimerisation domain-containing protein OS=Caenorhabditis elegans OX=6239 GN=gon-14 PE=4 SV=1	0.5	5.684	11.368	10.2021
A0A0K3AUP0	RRM domain-containing protein OS=Caenorhabditis elegans OX=6239 GN=etr-1 PE=1 SV=1	0.5	5.683	11.366	10.2003
Q65XX2	E3 ubiquitin-protein ligase listerin OS=Caenorhabditis elegans OX=6239 GN=Y54E10A.11 PE=3 SV=1	1.989	22.54	11.3323	10.1701
P34601	Uncharacterized protein ZK1098.2 OS=Caenorhabditis elegans OX=6239 GN=ZK1098.2 PE=4 SV=3	0.5	5.644	11.288	10.1303
Q9U1P4	poly(A)-specific ribonuclease OS=Caenorhabditis elegans OX=6239 GN=ccr-4 PE=1 SV=2	2.723	30.613	11.2424	10.0894
Q9U2G5	Multidrug resistance protein mrp-7 OS=Caenorhabditis elegans OX=6239 GN=mrp-7 PE=2 SV=3	4.066	45.654	11.2282	10.0767
O44992	Sister chromatid cohesion protein DCC1 OS=Caenorhabditis elegans OX=6239 GN=dscc-1 PE=1 SV=2	2.356	26.423	11.2152	10.065
D9PTN5	Myelin regulatory factor homolog 2 OS=Caenorhabditis elegans OX=6239 GN=myrf-2 PE=1 SV=1	0.5	5.592	11.184	10.037
Q9NAC1	AAA+ ATPase domain-containing protein OS=Caenorhabditis elegans OX=6239 GN=CELE_Y53F4B.9 PE=1 SV=1	0.5	5.574	11.148	10.0047
O62185	PWI domain-containing protein OS=Caenorhabditis elegans OX=6239 GN=rsr-1 PE=1 SV=3	0.5	5.569	11.138	9.99568
Q18841	Replication factor C subunit 1 OS=Caenorhabditis elegans OX=6239 GN=rfc-1 PE=1 SV=2	3.391	37.675	11.1103	9.97081
Q95XG1	Brix domain-containing protein OS=Caenorhabditis elegans OX=6239 GN=CELE_Y69A2AR.1 PE=1 SV=3	0.985	10.94	11.1066	9.9675
O62418	E3 ubiquitin-protein ligase OS=Caenorhabditis elegans OX=6239 GN=ekl-5 PE=1 SV=2	0.5	5.55	11.1	9.96158
Q9XUE7	CXXC-type zinc finger protein 1 OS=Caenorhabditis elegans OX=6239 GN=cfp-1 PE=1 SV=3	0.5	5.548	11.096	9.95799
K8ESC5	Cysteine protease atg-4.1 OS=Caenorhabditis elegans OX=6239 GN=atg-4.1 PE=1 SV=1	0.5	5.54	11.08	9.94363
O45718	AP-3 complex subunit beta OS=Caenorhabditis elegans OX=6239 GN=apb-3 PE=1 SV=3	1.42	15.708	11.062	9.92745
A0A8S4SRX5	UDENN domain-containing protein OS=Caenorhabditis elegans OX=6239 GN=CELE_T26A5.6 PE=1 SV=1	0.5	5.522	11.044	9.91132
P48376	NADPH-dependent 3-demethoxyubiquinone 3-hydroxylase, mitochondrial OS=Caenorhabditis elegans OX=6239 GN=clk-1 PE=1 SV=1	0.5	5.515	11.03	9.89876
Q9U3P5	Translocating chain-associated membrane protein OS=Caenorhabditis elegans OX=6239 GN=tram-1 PE=1 SV=1	0.5	5.501	11.002	9.87363
B1GRL5	Trafficking protein particle complex subunit OS=Caenorhabditis elegans OX=6239 GN=trpp-1 PE=1 SV=2	0.5	5.484	10.968	9.84312
P34657	Uncharacterized protein ZK632.12 OS=Caenorhabditis elegans OX=6239 GN=ZK632.12 PE=1 SV=2	0.5	5.484	10.968	9.84312
K8ERR8	Histone acetyltransferase lsy-12 OS=Caenorhabditis elegans OX=6239 GN=lsy-12 PE=1 SV=1	0.5	5.478	10.956	9.83235
P91851	Nicotinamide/nicotinic acid mononucleotide adenylyltransferase 2 OS=Caenorhabditis elegans OX=6239 GN=nmat-2 PE=3 SV=1	0.5	5.475	10.95	9.82696
P90879	UBA domain-containing protein OS=Caenorhabditis elegans OX=6239 GN=CELE_F49C12.9 PE=1 SV=1	2.113	23.133	10.9479	9.82511
Q86S68	CDT1 Geminin-binding domain-containing protein OS=Caenorhabditis elegans OX=6239 GN=cdt-1 PE=1 SV=2	0.5	5.455	10.91	9.79106
Q9BKR2	TPR_REGION domain-containing protein OS=Caenorhabditis elegans OX=6239 GN=ttc-37 PE=1 SV=2	2.048	22.305	10.8911	9.77411
Q9TYJ8	39S ribosomal protein L55, mitochondrial OS=Caenorhabditis elegans OX=6239 GN=mrpl-55 PE=1 SV=2	0.5	5.432	10.864	9.74978
O45628	UBX domain-containing protein OS=Caenorhabditis elegans OX=6239 GN=CELE_H40L08.1 PE=1 SV=1	0.5	5.397	10.794	9.68696
Q19422	SLC (SoLute Carrier) homolog OS=Caenorhabditis elegans OX=6239 GN=CELE_F13G3.7 PE=1 SV=3	0.5	5.396	10.792	9.68517
H2KZC9	Diacylglycerol kinase OS=Caenorhabditis elegans OX=6239 GN=dgk-4 PE=1 SV=1	0.5	5.395	10.79	9.68337
Q9XTR1	Cyclin-dependent kinase 4 homolog OS=Caenorhabditis elegans OX=6239 GN=cdk-4 PE=1 SV=2	0.5	5.384	10.768	9.66363
Q17958	Programmed cell death protein 10 homolog OS=Caenorhabditis elegans OX=6239 GN=ccm-3 PE=1 SV=2	0.5	5.375	10.75	9.64747
Q95Q00	Suppressor of spindle checkpoint defect 1 OS=Caenorhabditis elegans OX=6239 GN=such-1 PE=1 SV=2	0.5	5.367	10.734	9.63311
A0A5E4LZQ4	Prion-like-(Q/N-rich)-domain-bearing protein OS=Caenorhabditis elegans OX=6239 GN=pqn-65 PE=4 SV=1	1.004	10.775	10.7321	9.63138
Q9TZ84	Ubiquitin-like domain-containing protein OS=Caenorhabditis elegans OX=6239 GN=CELE_F54D10.7 PE=1 SV=1	0.5	5.361	10.722	9.62235
Q9U1Y6	Retinol dehydrogenase 13 OS=Caenorhabditis elegans OX=6239 GN=dhs-24 PE=1 SV=3	2.33	24.962	10.7133	9.61454
H2L0B1	Dipeptidyl Peptidase Four (IV) family OS=Caenorhabditis elegans OX=6239 GN=dpf-7 PE=1 SV=1	0.5	5.351	10.702	9.6044
P22981	Ras protein let-60 OS=Caenorhabditis elegans OX=6239 GN=let-60 PE=1 SV=1	0.5	5.345	10.69	9.59363
Q21083	Large ribosomal subunit protein uL10m OS=Caenorhabditis elegans OX=6239 GN=mrpl-10 PE=1 SV=1	0.5	5.331	10.662	9.5685
A0A3B1DV80	Major facilitator superfamily (MFS) profile domain-containing protein OS=Caenorhabditis elegans OX=6239 GN=spin-4 PE=1 SV=1	0.5	5.309	10.618	9.52901
A0A4V0ILM7	protein kinase C OS=Caenorhabditis elegans OX=6239 GN=pkn-1 PE=1 SV=1	2.499	26.522	10.613	9.52456
Q9XVZ6	RNA helicase OS=Caenorhabditis elegans OX=6239 GN=CELE_Y54G11A.3 PE=1 SV=1	0.5	5.298	10.596	9.50927
O45366	Uncharacterized protein OS=Caenorhabditis elegans OX=6239 GN=CELE_F14H3.4 PE=1 SV=2	0.5	5.283	10.566	9.48234
E0AHC6	UNC-76 OS=Caenorhabditis elegans OX=6239 GN=unc-76 PE=1 SV=1	0.5	5.273	10.546	9.4644
Q23223	mRNA transport homolog 4 OS=Caenorhabditis elegans OX=6239 GN=mtr-4 PE=3 SV=1	4.147	43.718	10.5421	9.46088
Q95QR5	RRM domain-containing protein OS=Caenorhabditis elegans OX=6239 GN=hrpl-1 PE=1 SV=2	0.5	5.271	10.542	9.46081
Q3V5I7	Autophagy-related protein 5 OS=Caenorhabditis elegans OX=6239 GN=atg-5 PE=1 SV=2	0.5	5.266	10.532	9.45183
Q9XWZ3	Ras-related protein Rab-30 OS=Caenorhabditis elegans OX=6239 GN=rab-30 PE=1 SV=1	0.5	5.265	10.53	9.45004
Q09417	Guanine nucleotide exchange factor subunit R06F6.8 OS=Caenorhabditis elegans OX=6239 GN=R06F6.8 PE=3 SV=2	0.5	5.262	10.524	9.44465
P30641	Putative RNA polymerase II subunit B1 CTD phosphatase rpap-2 OS=Caenorhabditis elegans OX=6239 GN=rpap-2 PE=3 SV=1	0.5	5.255	10.51	9.43209
Q19131	Nuclear pore complex protein 5 OS=Caenorhabditis elegans OX=6239 GN=npp-5 PE=1 SV=1	3.826	40.173	10.5	9.42311
Q93291	NAD-dependent epimerase/dehydratase domain-containing protein OS=Caenorhabditis elegans OX=6239 GN=C27D8.4 PE=1 SV=2	0.5	5.247	10.494	9.41773
O45086	Mab-21 domain-containing protein OS=Caenorhabditis elegans OX=6239 GN=C17H12.2 PE=1 SV=1	0.5	5.244	10.488	9.41234
Q09568	DIS3-like exonuclease 2 OS=Caenorhabditis elegans OX=6239 GN=disl-2 PE=1 SV=2	5.573	58.181	10.4398	9.36909
Q93442	Mediator of RNA polymerase II transcription subunit 13 OS=Caenorhabditis elegans OX=6239 GN=let-19 PE=1 SV=3	0.5	5.217	10.434	9.36388
G5ECL2	Synaptojanin OS=Caenorhabditis elegans OX=6239 GN=unc-26 PE=1 SV=1	0.5	5.209	10.418	9.34952
Q18476	Exportin-7 OS=Caenorhabditis elegans OX=6239 GN=xpo-7 PE=1 SV=3	6.962	72.517	10.4161	9.34783
G5EBX3	Cyclin L homolog cyl-1 OS=Caenorhabditis elegans OX=6239 GN=cyl-1 PE=1 SV=1	0.5	5.2	10.4	9.33337
P41842	Tetratricopeptide repeat-containing protein trd-1 OS=Caenorhabditis elegans OX=6239 GN=trd-1 PE=2 SV=2	0.992	10.313	10.3962	9.32993
G5EEW9	Connector enhancer of kinase suppressor of ras OS=Caenorhabditis elegans OX=6239 GN=cnk-1 PE=2 SV=1	0.5	5.196	10.392	9.32619
A0A164D380	TBC1 domain family member 15 OS=Caenorhabditis elegans OX=6239 GN=tbc-14 PE=1 SV=1	4.668	48.498	10.3895	9.32391
H2KYP7	pantothenate kinase OS=Caenorhabditis elegans OX=6239 GN=pnk-1 PE=1 SV=1	0.5	5.177	10.354	9.29209
Q9GYH9	Protein-lysine N-methyltransferase CELE_F29B9.1 OS=Caenorhabditis elegans OX=6239 GN=CELE_F29B9.1 PE=1 SV=2	0.928	9.604	10.3491	9.28772
Q9U1X0	NADPH:adrenodoxin oxidoreductase, mitochondrial OS=Caenorhabditis elegans OX=6239 GN=CELE_Y62E10A.6 PE=1 SV=1	0.5	5.165	10.33	9.27055
Q9BKQ8	Probable ATP-dependent RNA helicase DHX35 homolog OS=Caenorhabditis elegans OX=6239 GN=ddx-35 PE=3 SV=1	0.5	5.155	10.31	9.2526
Q9N419	Clc-like protein OS=Caenorhabditis elegans OX=6239 GN=nsy-4 PE=1 SV=3	0.5	5.141	10.282	9.22747
O61853	Protein phosphatase 1 regulatory subunit 21 N-terminal domain-containing protein OS=Caenorhabditis elegans OX=6239 GN=CELE_F33E11.3 PE=1 SV=2	0.5	5.129	10.258	9.20593
Q9GYH7	Receptor-mediated endocytosis protein 6 OS=Caenorhabditis elegans OX=6239 GN=rme-6 PE=1 SV=2	1.311	13.446	10.2563	9.2044
A0A3B1DR12	Protein kinase domain-containing protein OS=Caenorhabditis elegans OX=6239 GN=madd-3 PE=1 SV=1	0.5	5.111	10.222	9.17363
Q21921	NAD-dependent protein deacetylase sir-2.1 OS=Caenorhabditis elegans OX=6239 GN=sir-2.1 PE=1 SV=1	1.707	17.447	10.2209	9.1726
Q20818	CAP-G condensin subunit OS=Caenorhabditis elegans OX=6239 GN=capg-2 PE=1 SV=1	2.683	27.379	10.2046	9.15803
O01477	Protein simr-1 OS=Caenorhabditis elegans OX=6239 GN=simr-1 PE=1 SV=1	0.5	5.1	10.2	9.15388
Q95QD5	Cytochrome c oxidase assembly protein COX11, mitochondrial OS=Caenorhabditis elegans OX=6239 GN=cox-11 PE=1 SV=2	0.5	5.092	10.184	9.13952
P30628	V-type proton ATPase 116 kDa subunit a 1 OS=Caenorhabditis elegans OX=6239 GN=unc-32 PE=1 SV=3	5.018	51.036	10.1706	9.12748
A3QMB9	Mitochondrial thiamine pyrophosphate carrier OS=Caenorhabditis elegans OX=6239 GN=hpo-12 PE=1 SV=1	0.5	5.076	10.152	9.1108
Q9XWJ9	DRBM domain-containing protein OS=Caenorhabditis elegans OX=6239 GN=dus-2 PE=1 SV=1	0.5	5.069	10.138	9.09824
Q9U1Q3	peptidylprolyl isomerase OS=Caenorhabditis elegans OX=6239 GN=cyn-15 PE=1 SV=1	3.402	34.463	10.1302	9.09126
P34541	Putative RNA-binding protein R05D3.8 OS=Caenorhabditis elegans OX=6239 GN=R05D3.8 PE=4 SV=3	0.5	5.056	10.112	9.07491
H2KZ70	Coiled-coil domain-containing protein 51 OS=Caenorhabditis elegans OX=6239 GN=CELE_ZC477.3 PE=1 SV=1	0.5	5.022	10.044	9.01388
A0A2C9C3M8	PDZ domain-containing protein OS=Caenorhabditis elegans OX=6239 GN=mics-1 PE=1 SV=1	0.5	5.02	10.04	9.01029
O62245	Exonuclease 1 OS=Caenorhabditis elegans OX=6239 GN=exo-1 PE=1 SV=2	0.5	5.019	10.038	9.0085
Q94314	Flocculation protein FLO11-like OS=Caenorhabditis elegans OX=6239 GN=CELE_ZK154.5 PE=1 SV=2	0.5	4.996	9.992	8.96721
G5EFP3	Multidrug resistance-associated protein 1 OS=Caenorhabditis elegans OX=6239 GN=mrp-4 PE=1 SV=1	4.04	40.362	9.99059	8.96595
Q19426	Mannosyl-oligosaccharide glucosidase OS=Caenorhabditis elegans OX=6239 GN=mogs-1 PE=1 SV=2	2.463	24.539	9.96305	8.94124
A0A679L8N0	NR LBD domain-containing protein OS=Caenorhabditis elegans OX=6239 GN=CELE_Y39E4B.10 PE=1 SV=1	1.125	11.202	9.95733	8.9361
Q9XWD5	Translation initiation factor eIF2B subunit beta OS=Caenorhabditis elegans OX=6239 GN=eif-2bbeta PE=1 SV=1	1.057	10.515	9.94797	8.9277
Q19789	tRNA (guanine(9)-N(1))-methyltransferase OS=Caenorhabditis elegans OX=6239 GN=trmt-10a PE=1 SV=1	0.5	4.971	9.942	8.92234
Q10023	Uncharacterized protein T28D9.4 OS=Caenorhabditis elegans OX=6239 GN=T28D9.4 PE=4 SV=2	0.5	4.969	9.938	8.91875
Q95X11	N-alpha-acetyltransferase 40 OS=Caenorhabditis elegans OX=6239 GN=CELE_Y38A10A.7 PE=1 SV=2	0.5	4.967	9.934	8.91516
Q09406	Autophagic-related protein 16.2 OS=Caenorhabditis elegans OX=6239 GN=atg-16.2 PE=1 SV=2	0.5	4.962	9.924	8.90619
Q9NEX6	C2H2-type domain-containing protein OS=Caenorhabditis elegans OX=6239 GN=CELE_Y105E8A.21 PE=1 SV=1	0.5	4.962	9.924	8.90619
Q9U1X7	Phosducin thioredoxin-like domain-containing protein OS=Caenorhabditis elegans OX=6239 GN=mau-8 PE=1 SV=1	0.96	9.5	9.89583	8.88091
P34399	Uncharacterized protein F10E9.5 OS=Caenorhabditis elegans OX=6239 GN=F10E9.5 PE=4 SV=4	0.5	4.945	9.89	8.87568
O16582	Methyltransferase HEMK2 OS=Caenorhabditis elegans OX=6239 GN=mtq-2 PE=1 SV=3	0.5	4.942	9.884	8.87029
Q7YTG6	Immediate early response 3-interacting protein 1 OS=Caenorhabditis elegans OX=6239 GN=CELE_W09G3.8 PE=1 SV=1	0.5	4.94	9.88	8.8667
Q9NA91	Amino acid transporter OS=Caenorhabditis elegans OX=6239 GN=aat-9 PE=1 SV=1	1.202	11.875	9.87937	8.86613
Q4W5Q8	WD and tetratricopeptide repeats protein 1 OS=Caenorhabditis elegans OX=6239 GN=adpr-1 PE=1 SV=1	0.5	4.931	9.862	8.85055
A0A1T5HUK9	CBS domain-containing protein OS=Caenorhabditis elegans OX=6239 GN=aakg-1 PE=1 SV=1	0.5	4.929	9.858	8.84696
Q9BKR9	Major facilitator superfamily (MFS) profile domain-containing protein OS=Caenorhabditis elegans OX=6239 GN=CELE_Y82E9BR.16 PE=1 SV=1	0.5	4.927	9.854	8.84337
Q19210	Rab-like protein 6 OS=Caenorhabditis elegans OX=6239 GN=CELE_F08G12.1 PE=1 SV=1	0.5	4.902	9.804	8.7985
Q09287	Uncharacterized protein C56G2.3 OS=Caenorhabditis elegans OX=6239 GN=C56G2.3 PE=3 SV=1	0.5	4.885	9.77	8.76798
Q21738	Partner of xrn-2 protein 1 OS=Caenorhabditis elegans OX=6239 GN=paxt-1 PE=1 SV=2	0.5	4.879	9.758	8.75721
O45947	Putative polypeptide N-acetylgalactosaminyltransferase 10 OS=Caenorhabditis elegans OX=6239 GN=gly-10 PE=1 SV=3	0.5	4.87	9.74	8.74106
B1GRJ8	Transcellular chaperone signaling (X)cross tissue OS=Caenorhabditis elegans OX=6239 GN=txt-6 PE=1 SV=1	0.5	4.87	9.74	8.74106
Q21216	GON-4-like protein OS=Caenorhabditis elegans OX=6239 GN=gon-4 PE=4 SV=2	0.5	4.861	9.722	8.72491
Q9N4N4	Actin-related protein 4 OS=Caenorhabditis elegans OX=6239 GN=swsn-6 PE=1 SV=2	4.233	41.064	9.70092	8.70599
Q09600	Vacuolar protein sorting-associated protein 11 homolog OS=Caenorhabditis elegans OX=6239 GN=vps-11 PE=3 SV=2	1.124	10.9	9.69751	8.70293
O45665	Transmembrane protein 98 OS=Caenorhabditis elegans OX=6239 GN=CELE_K10C3.4 PE=1 SV=1	0.5	4.839	9.678	8.68542
Q9XUS2	Mediator of RNA polymerase II transcription subunit 29 OS=Caenorhabditis elegans OX=6239 GN=mdt-29 PE=1 SV=1	0.5	4.828	9.656	8.66567
P34888	Protein Wnt-1 OS=Caenorhabditis elegans OX=6239 GN=cwn-1 PE=2 SV=1	0.5	4.82	9.64	8.65132
Q93345	Uncharacterized protein OS=Caenorhabditis elegans OX=6239 GN=C36B1.11 PE=1 SV=1	0.5	4.82	9.64	8.65132
Q20447	Tr-type G domain-containing protein OS=Caenorhabditis elegans OX=6239 GN=CELE_F46B6.6 PE=1 SV=2	0.5	4.817	9.634	8.64593
O44444	RRM domain-containing protein OS=Caenorhabditis elegans OX=6239 GN=C02B10.4 PE=1 SV=1	0.5	4.815	9.63	8.64234
Q20736	AP-3 complex subunit mu OS=Caenorhabditis elegans OX=6239 GN=apm-3 PE=1 SV=2	0.5	4.813	9.626	8.63875
Q20821	PX domain-containing protein OS=Caenorhabditis elegans OX=6239 GN=rskd-1 PE=1 SV=3	0.5	4.812	9.624	8.63696
A0A0K3AR51	PH domain-containing protein OS=Caenorhabditis elegans OX=6239 GN=CELE_F22G12.5 PE=1 SV=1	2.175	20.914	9.61563	8.62945
Q04907	Large ribosomal subunit protein bL32m OS=Caenorhabditis elegans OX=6239 GN=mrpl-32 PE=3 SV=2	0.5	4.795	9.59	8.60644
O44625	Prion-like-(Q/N-rich)-domain-bearing protein OS=Caenorhabditis elegans OX=6239 GN=pqn-51 PE=1 SV=1	0.5	4.788	9.576	8.59388
H1ZUX0	EGF-like domain-containing protein OS=Caenorhabditis elegans OX=6239 GN=ten-1 PE=1 SV=1	0.5	4.775	9.55	8.57055
O62218	DNA polymerase epsilon catalytic subunit OS=Caenorhabditis elegans OX=6239 GN=pole-1 PE=1 SV=1	2.439	23.282	9.54572	8.5667
P21541	Early embryogenesis protein zyg-11 OS=Caenorhabditis elegans OX=6239 GN=zyg-11 PE=1 SV=1	0.5	4.767	9.534	8.55619
Q95PW5	ApaG domain-containing protein OS=Caenorhabditis elegans OX=6239 GN=tag-307 PE=1 SV=2	0.5	4.763	9.526	8.54901
G5EFD8	Palmitoyltransferase OS=Caenorhabditis elegans OX=6239 GN=dhhc-6 PE=1 SV=1	0.5	4.759	9.518	8.54183
Q95Y58	Mic1 domain-containing protein OS=Caenorhabditis elegans OX=6239 GN=CELE_Y50D4A.4 PE=1 SV=3	0.5	4.758	9.516	8.54003
Q9N3S8	Golgi phosphoprotein 3 homolog sauron OS=Caenorhabditis elegans OX=6239 GN=CELE_Y47G6A.18 PE=1 SV=2	1.256	11.916	9.48726	8.51424
Q09644	Protein arginine methyltransferase NDUFAF7 homolog, mitochondrial OS=Caenorhabditis elegans OX=6239 GN=ZK1128.1 PE=3 SV=4	0.5	4.742	9.484	8.51132
O17149	Alcohol dehydrogenase transcription factor myb/sant-like protein OS=Caenorhabditis elegans OX=6239 GN=lido-9 PE=1 SV=1	0.5	4.735	9.47	8.49875
P34263	Uncharacterized protein B0303.14 OS=Caenorhabditis elegans OX=6239 GN=B0303.14 PE=4 SV=1	0.5	4.729	9.458	8.48798
O44560	Long-chain-fatty-acid--CoA ligase OS=Caenorhabditis elegans OX=6239 GN=acs-3 PE=1 SV=2	0.5	4.712	9.424	8.45747
K8ERW1	Trigger_C domain-containing protein OS=Caenorhabditis elegans OX=6239 GN=CELE_F40F11.3 PE=1 SV=1	0.5	4.709	9.418	8.45208
Q20026	Choline transporter-like protein 1 OS=Caenorhabditis elegans OX=6239 GN=chtl-1 PE=3 SV=1	0.5	4.707	9.414	8.44849
A5Z2T6	HTH OST-type domain-containing protein OS=Caenorhabditis elegans OX=6239 GN=lotr-1 PE=1 SV=1	4.492	42.223	9.3996	8.43557
G5EEZ0	DUF155 domain-containing protein OS=Caenorhabditis elegans OX=6239 GN=CELE_ZK1010.2 PE=1 SV=1	0.5	4.663	9.326	8.36952
Q9BPN9	Chromatin target of PRMT1 protein C-terminal domain-containing protein OS=Caenorhabditis elegans OX=6239 GN=CELE_Y92H12BR.2 PE=1 SV=1	0.5	4.645	9.29	8.33721
O45133	MADF domain-containing protein OS=Caenorhabditis elegans OX=6239 GN=madf-11 PE=1 SV=3	0.5	4.624	9.248	8.29952
O01486	SAYSvFN domain-containing protein OS=Caenorhabditis elegans OX=6239 GN=C13F10.5 PE=1 SV=2	0.5	4.62	9.24	8.29234
A0A163UT06	Histone-lysine N-methyltransferase set-17 OS=Caenorhabditis elegans OX=6239 GN=set-17 PE=1 SV=1	0.5	4.615	9.23	8.28337
O76689	Sodium-dependent acetylcholine transporter OS=Caenorhabditis elegans OX=6239 GN=snf-6 PE=1 SV=5	0.5	4.613	9.226	8.27978
Q21225	Protein VAC14 homolog OS=Caenorhabditis elegans OX=6239 GN=vacl-14 PE=1 SV=1	0.5	4.595	9.19	8.24747
P34624	Cyclin-Y OS=Caenorhabditis elegans OX=6239 GN=cyy-1 PE=1 SV=3	0.5	4.587	9.174	8.23311
G5EFT5	Heat shock transcription factor hsf-1 OS=Caenorhabditis elegans OX=6239 GN=hsf-1 PE=1 SV=1	0.5	4.581	9.162	8.22234
Q8T8M4	Nuclear Pore complex Protein OS=Caenorhabditis elegans OX=6239 GN=npp-6 PE=1 SV=2	7.039	64.32	9.13766	8.2005
G5EF84	Gamma-tubulin interacting protein 2 OS=Caenorhabditis elegans OX=6239 GN=gip-2 PE=4 SV=1	2.726	24.814	9.10271	8.16913
Q9NAA4	Protein PET100 homolog, mitochondrial OS=Caenorhabditis elegans OX=6239 GN=CELE_Y53F4B.14 PE=1 SV=1	0.5	4.548	9.096	8.16311
Q09645	General transcription factor IIH subunit 3 OS=Caenorhabditis elegans OX=6239 GN=gtf-2h3 PE=1 SV=2	0.5	4.544	9.088	8.15593
Q9XWW1	Signal peptidase complex subunit 2 OS=Caenorhabditis elegans OX=6239 GN=spcs-2 PE=3 SV=1	1.759	15.874	9.02445	8.09889
Q21528	Nematode cuticle collagen N-terminal domain-containing protein OS=Caenorhabditis elegans OX=6239 GN=col-76 PE=1 SV=2	0.5	4.506	9.012	8.08772
A0A131MBT2	JmjC domain-containing protein OS=Caenorhabditis elegans OX=6239 GN=utx-1 PE=1 SV=1	0.5	4.499	8.998	8.07516
Q2L6Y0	Lipase maturation factor OS=Caenorhabditis elegans OX=6239 GN=CELE_K11G12.6 PE=1 SV=2	0.5	4.492	8.984	8.0626
Q22251	EOG090X04TT OS=Caenorhabditis elegans OX=6239 GN=cox-15 PE=1 SV=1	0.5	4.486	8.972	8.05183
G5EG38	Cell division cycle protein 16 homolog OS=Caenorhabditis elegans OX=6239 GN=emb-27 PE=1 SV=1	2.768	24.807	8.96207	8.04291
Q5ZR27	Galectin OS=Caenorhabditis elegans OX=6239 GN=lec-12 PE=1 SV=2	0.5	4.473	8.946	8.02849
H2KY75	ARF7 effector protein C-terminal domain-containing protein OS=Caenorhabditis elegans OX=6239 GN=arle-14 PE=1 SV=1	0.5	4.466	8.932	8.01593
Q21655	BLOC-1-related complex subunit 7 OS=Caenorhabditis elegans OX=6239 GN=blos-8 PE=3 SV=1	0.5	4.462	8.924	8.00875
Q93456	ERCC1-like central domain-containing protein OS=Caenorhabditis elegans OX=6239 GN=ercc-1 PE=3 SV=2	0.5	4.458	8.916	8.00157
O45935	Kinesin-like protein klp-19 OS=Caenorhabditis elegans OX=6239 GN=klp-19 PE=2 SV=1	5.093	45.378	8.90988	7.99607
Q23458	C2H2-type domain-containing protein OS=Caenorhabditis elegans OX=6239 GN=ztf-9 PE=1 SV=1	0.5	4.437	8.874	7.96388
Q9GZG9	Carboxylesterase type B domain-containing protein OS=Caenorhabditis elegans OX=6239 GN=cest-6 PE=1 SV=1	0.5	4.436	8.872	7.96208
Q22938	GOST seven transmembrane domain-containing protein OS=Caenorhabditis elegans OX=6239 GN=C52B9.4 PE=1 SV=2	0.5	4.432	8.864	7.9549
Q20329	PH domain-containing protein OS=Caenorhabditis elegans OX=6239 GN=CELE_F42C5.9 PE=1 SV=1	0.5	4.415	8.83	7.92439
Q09297	Putative nudix hydrolase 6 OS=Caenorhabditis elegans OX=6239 GN=ndx-6 PE=3 SV=2	1.51	13.324	8.82384	7.91886
Q93903	Protein gfi-3 OS=Caenorhabditis elegans OX=6239 GN=gfi-3 PE=2 SV=1	0.5	4.411	8.822	7.91721
Q22888	Eukaryotic translation initiation factor 4E-4 OS=Caenorhabditis elegans OX=6239 GN=ife-4 PE=2 SV=1	0.5	4.407	8.814	7.91003
Q17764	Phosphatidylcholine transfer protein OS=Caenorhabditis elegans OX=6239 GN=C06H2.2 PE=1 SV=3	0.5	4.397	8.794	7.89208
Q9N3F6	PHD-type domain-containing protein OS=Caenorhabditis elegans OX=6239 GN=phf-15 PE=1 SV=2	0.5	4.38	8.76	7.86157
O44502	Conserved oligomeric Golgi complex subunit 8 OS=Caenorhabditis elegans OX=6239 GN=cogc-8 PE=3 SV=1	0.854	7.478	8.75644	7.85837
P52879	Protein RER1 homolog OS=Caenorhabditis elegans OX=6239 GN=rer-1 PE=3 SV=1	0.5	4.378	8.756	7.85798
Q18024	GOST seven transmembrane domain-containing protein OS=Caenorhabditis elegans OX=6239 GN=C15H9.5 PE=1 SV=3	0.5	4.371	8.742	7.84542
Q20070	Spindle and kinetochore-associated protein 2 OS=Caenorhabditis elegans OX=6239 GN=CELE_F35H10.6 PE=1 SV=2	0.99	8.611	8.69798	7.80591
P34692	PHAF1 protein T01G9.2 OS=Caenorhabditis elegans OX=6239 GN=T01G9.2 PE=1 SV=3	0.5	4.34	8.68	7.78977
Q18221	Histone-lysine N-methyltransferase set-2 OS=Caenorhabditis elegans OX=6239 GN=set-2 PE=1 SV=2	0.5	4.339	8.678	7.78798
Q17636	Protein TIC OS=Caenorhabditis elegans OX=6239 GN=C04G6.4 PE=1 SV=2	0.5	4.336	8.672	7.78259
Q19816	Calponin-homology (CH) domain-containing protein OS=Caenorhabditis elegans OX=6239 GN=CELE_F26F4.5 PE=1 SV=2	0.5	4.335	8.67	7.7808
G5EGM7	Patterned Expression Site OS=Caenorhabditis elegans OX=6239 GN=pes-5 PE=4 SV=1	0.5	4.328	8.656	7.76824
Q9XTQ7	Zinc transporter zipt-7.2 OS=Caenorhabditis elegans OX=6239 GN=zipt-7.2 PE=2 SV=2	0.5	4.321	8.642	7.75567
Q5WRP2	CRAL-TRIO domain-containing protein OS=Caenorhabditis elegans OX=6239 GN=C11H1.9 PE=1 SV=1	0.5	4.318	8.636	7.75029
D0Z5N4	Eukaryotic translation initiation factor 2-alpha kinase gcn-2 OS=Caenorhabditis elegans OX=6239 GN=gcn-2 PE=1 SV=2	0.5	4.297	8.594	7.71259
Q9XVW6	Chloride channel CLIC-like protein 1 OS=Caenorhabditis elegans OX=6239 GN=ooc-3 PE=1 SV=1	2.008	17.226	8.57869	7.69885
Q9NAG2	Mitochondrial Ribosomal Protein, Large OS=Caenorhabditis elegans OX=6239 GN=mrpl-20 PE=1 SV=1	0.5	4.287	8.574	7.69465
D1MN75	Major facilitator superfamily (MFS) profile domain-containing protein OS=Caenorhabditis elegans OX=6239 GN=mfsc-1 PE=1 SV=1	0.5	4.279	8.558	7.68029
O17599	small monomeric GTPase OS=Caenorhabditis elegans OX=6239 GN=rap-2 PE=1 SV=2	0.5	4.279	8.558	7.68029
Q9U208	DNA-directed DNA polymerase OS=Caenorhabditis elegans OX=6239 GN=polg-1 PE=4 SV=1	0.5	4.277	8.554	7.6767
A0A0K3AVL7	Large neutral amino acids transporter small subunit 1 OS=Caenorhabditis elegans OX=6239 GN=aat-3 PE=1 SV=1	0.5	4.267	8.534	7.65875
A0A0K3AWB8	Bromo domain-containing protein OS=Caenorhabditis elegans OX=6239 GN=bet-2 PE=1 SV=1	3.532	30.138	8.53284	7.65771
G5EFS4	m7GpppX diphosphatase OS=Caenorhabditis elegans OX=6239 GN=dcs-1 PE=1 SV=1	1.708	14.574	8.53279	7.65766
Q23255	Double-strand break repair protein mre-11 OS=Caenorhabditis elegans OX=6239 GN=mre-11 PE=1 SV=2	0.5	4.266	8.532	7.65695
Q9U2Z4	TPR_REGION domain-containing protein OS=Caenorhabditis elegans OX=6239 GN=CELE_Y106G6H.6 PE=4 SV=2	0.5	4.265	8.53	7.65516
P34631	UBX domain-containing protein 4 OS=Caenorhabditis elegans OX=6239 GN=ubxn-4 PE=1 SV=1	2.453	20.904	8.52181	7.64781
P91013	Retinol dehydrogenase 12-like OS=Caenorhabditis elegans OX=6239 GN=dhs-1 PE=1 SV=1	1.551	13.189	8.50355	7.63142
O18212	Protein YIPF OS=Caenorhabditis elegans OX=6239 GN=CELE_Y53C12A.3 PE=1 SV=2	0.5	4.246	8.492	7.62106
Q23462	Germ cell nuclear acidic-1 protein OS=Caenorhabditis elegans OX=6239 GN=gcna-1 PE=1 SV=2	0.5	4.245	8.49	7.61926
H2KML1	Peptidase S54 rhomboid domain-containing protein OS=Caenorhabditis elegans OX=6239 GN=rom-4 PE=1 SV=1	0.5	4.241	8.482	7.61208
G5EFL7	non-specific serine/threonine protein kinase OS=Caenorhabditis elegans OX=6239 GN=CELE_E02H4.6 PE=1 SV=1	1.601	13.578	8.48095	7.61114
Q19337	Protein ST7 homolog OS=Caenorhabditis elegans OX=6239 GN=F11A10.5 PE=3 SV=1	0.5	4.239	8.478	7.60849
Q9XX11	ATP synthase subunit C lysine N-methyltransferase OS=Caenorhabditis elegans OX=6239 GN=Y39A1A.21 PE=1 SV=2	0.5	4.232	8.464	7.59593
G5EC75	Chloride channel protein OS=Caenorhabditis elegans OX=6239 GN=clh-6 PE=1 SV=1	0.5	4.204	8.408	7.54567
U4PBT1	Transcription Factor ThreeC subunit (GTF3C homolog) OS=Caenorhabditis elegans OX=6239 GN=tftc-1 PE=1 SV=1	0.5	4.201	8.402	7.54029
A5HWA4	Uncharacterized protein OS=Caenorhabditis elegans OX=6239 GN=CELE_Y53C10A.6 PE=1 SV=2	2.138	17.959	8.39991	7.53841
Q10653	G2/mitotic-specific cyclin-B1 OS=Caenorhabditis elegans OX=6239 GN=cyb-1 PE=1 SV=1	0.5	4.19	8.38	7.52054
G5EBS1	C2H2-type domain-containing protein OS=Caenorhabditis elegans OX=6239 GN=gro-1 PE=1 SV=1	0.5	4.186	8.372	7.51336
Q9NAA5	Cap-specific mRNA (nucleoside-2'-O-)-methyltransferase 1 OS=Caenorhabditis elegans OX=6239 GN=cmtr-1 PE=3 SV=3	2.427	20.317	8.37124	7.51268
O17528	Suppressor/enhancer of lin-12 protein 9 OS=Caenorhabditis elegans OX=6239 GN=sel-9 PE=1 SV=1	1.692	14.134	8.35343	7.4967
O61817	FHA domain-containing protein OS=Caenorhabditis elegans OX=6239 GN=sut-6 PE=1 SV=2	0.5	4.168	8.336	7.48105
G5EEV2	Transcription-associated protein 1 OS=Caenorhabditis elegans OX=6239 GN=trr-1 PE=1 SV=2	5.478	45.636	8.33078	7.47637
Q22422	Nicotinic receptor-associated protein 1 OS=Caenorhabditis elegans OX=6239 GN=gem-4 PE=1 SV=2	0.5	4.165	8.33	7.47567
Q93196	Uncharacterized protein C09E9.1 OS=Caenorhabditis elegans OX=6239 GN=C09E9.1 PE=3 SV=1	0.5	4.162	8.324	7.47029
O44139	Chromo domain-containing protein OS=Caenorhabditis elegans OX=6239 GN=cec-2 PE=4 SV=2	0.5	4.16	8.32	7.4667
Q21970	Zmiz1 N-terminal tetratricopeptide repeat domain-containing protein OS=Caenorhabditis elegans OX=6239 GN=miz-1 PE=1 SV=2	0.5	4.157	8.314	7.46131
Q18605	PHD-type domain-containing protein OS=Caenorhabditis elegans OX=6239 GN=athp-1 PE=1 SV=2	0.5	4.148	8.296	7.44516
Q9XVI2	Beta-catenin homolog sys-1 OS=Caenorhabditis elegans OX=6239 GN=sys-1 PE=1 SV=1	0.5	4.145	8.29	7.43977
Q9XUJ7	Serine/threonine-protein kinase dkf-1 OS=Caenorhabditis elegans OX=6239 GN=dkf-1 PE=1 SV=1	0.5	4.141	8.282	7.43259
B9ZSG9	C2H2-type domain-containing protein OS=Caenorhabditis elegans OX=6239 GN=ztf-18 PE=1 SV=2	0.5	4.133	8.266	7.41823
Q9N309	Major facilitator superfamily (MFS) profile domain-containing protein OS=Caenorhabditis elegans OX=6239 GN=CELE_Y61A9LA.1 PE=4 SV=2	0.5	4.131	8.262	7.41464
G5ECJ4	Mec-8 protein OS=Caenorhabditis elegans OX=6239 GN=mec-8 PE=1 SV=1	0.5	4.13	8.26	7.41285
Q9N2X1	PRP16 OS=Caenorhabditis elegans OX=6239 GN=CELE_Y94H6A.3 PE=1 SV=2	0.5	4.13	8.26	7.41285
Q9XWS2	Exocyst complex component 4 OS=Caenorhabditis elegans OX=6239 GN=sec-8 PE=2 SV=2	1.263	10.414	8.24545	7.39979
Q9N3T6	RING-type domain-containing protein OS=Caenorhabditis elegans OX=6239 GN=CELE_Y47G6A.14 PE=1 SV=2	0.5	4.116	8.232	7.38772
Q03206	Ras-related protein ced-10 OS=Caenorhabditis elegans OX=6239 GN=ced-10 PE=1 SV=2	1.056	8.679	8.21875	7.37583
Q9BL56	Cytidyltransferase-like domain-containing protein OS=Caenorhabditis elegans OX=6239 GN=CELE_Y65B4A.8 PE=1 SV=3	0.5	4.108	8.216	7.37336
Q965X5	glucuronosyltransferase OS=Caenorhabditis elegans OX=6239 GN=ugt-45 PE=1 SV=2	1.352	11.103	8.21228	7.37002
Q9GYR2	Actin-related protein 10 OS=Caenorhabditis elegans OX=6239 GN=arp-11 PE=1 SV=2	0.5	4.106	8.212	7.36977
Q9N3X3	TruB_N domain-containing protein OS=Caenorhabditis elegans OX=6239 GN=CELE_Y43B11AR.3 PE=4 SV=4	0.5	4.103	8.206	7.36439
Q19987	DUF1308 domain-containing protein OS=Caenorhabditis elegans OX=6239 GN=CELE_F33G12.3 PE=1 SV=1	0.5	4.099	8.198	7.35721
O18235	Ubiquinone biosynthesis O-methyltransferase, mitochondrial OS=Caenorhabditis elegans OX=6239 GN=coq-3 PE=1 SV=1	0.5	4.097	8.194	7.35362
P91038	glucuronosyltransferase OS=Caenorhabditis elegans OX=6239 GN=ugt-28 PE=1 SV=1	0.5	4.093	8.186	7.34644
Q19360	NEDD8-activating enzyme E1 catalytic subunit OS=Caenorhabditis elegans OX=6239 GN=rfl-1 PE=1 SV=2	0.5	4.086	8.172	7.33387
Q19090	PAP-associated domain-containing protein OS=Caenorhabditis elegans OX=6239 GN=CELE_F01F1.11 PE=3 SV=2	0.5	4.083	8.166	7.32849
Q9XX15	Ribosomal RNA small subunit methyltransferase nep-1 OS=Caenorhabditis elegans OX=6239 GN=emg-1 PE=3 SV=1	0.5	4.081	8.162	7.3249
Q9GYR5	NADAR domain-containing protein OS=Caenorhabditis elegans OX=6239 GN=sna-3 PE=1 SV=1	1.865	15.204	8.15228	7.31618
Q95ZS0	Transcription initiation factor TFIID subunit 10 OS=Caenorhabditis elegans OX=6239 GN=taf-10 PE=1 SV=1	0.5	4.069	8.138	7.30336
G5ECF1	Nonsense-mediated mRNA decay protein OS=Caenorhabditis elegans OX=6239 GN=smg-5 PE=1 SV=1	0.5	4.063	8.126	7.29259
Q21417	Transcription initiation factor TFIID subunit 11 OS=Caenorhabditis elegans OX=6239 GN=taf-11.2 PE=3 SV=2	0.5	4.063	8.126	7.29259
Q9XVN4	Homeobox domain-containing protein OS=Caenorhabditis elegans OX=6239 GN=ceh-27 PE=4 SV=3	0.5	4.061	8.122	7.289
Q9N3G1	ATP synthase subunit s-like protein OS=Caenorhabditis elegans OX=6239 GN=CELE_Y53G8AR.8 PE=1 SV=3	0.5	4.06	8.12	7.28721
Q21988	Lysine-specific histone demethylase 1B homolog OS=Caenorhabditis elegans OX=6239 GN=amx-1 PE=1 SV=3	0.5	4.059	8.118	7.28541
Q19510	Uncharacterized protein OS=Caenorhabditis elegans OX=6239 GN=CELE_F17A2.13 PE=4 SV=2	0.5	4.059	8.118	7.28541
G5ED58	Protein regulator of cytokinesis 1 OS=Caenorhabditis elegans OX=6239 GN=spd-1 PE=1 SV=1	0.5	4.054	8.108	7.27644
O02101	SWI/SNF chromatin-remodeling accessory subunit 2 OS=Caenorhabditis elegans OX=6239 GN=swsn-2.2 PE=1 SV=2	6.486	52.521	8.09759	7.2671
Q9GYI2	Mitochondrial Ribosomal Protein, Small OS=Caenorhabditis elegans OX=6239 GN=mrps-21 PE=1 SV=2	0.5	4.047	8.094	7.26387
Q9TZ91	NAM-associated domain-containing protein OS=Caenorhabditis elegans OX=6239 GN=CELE_F54C4.4 PE=4 SV=1	0.5	4.045	8.09	7.26028
Q95XT1	SUPpressor of Rpm-1 OS=Caenorhabditis elegans OX=6239 GN=supr-1 PE=4 SV=1	0.5	4.037	8.074	7.24593
G5EF48	TLC domain-containing protein fld-1 OS=Caenorhabditis elegans OX=6239 GN=fld-1 PE=1 SV=1	0.5	4.035	8.07	7.24234
O62132	Dynein regulatory complex protein 10 OS=Caenorhabditis elegans OX=6239 GN=CELE_F02H6.3 PE=1 SV=2	0.5	4.024	8.048	7.22259
Q9N4U2	Cuticle collagen 71 OS=Caenorhabditis elegans OX=6239 GN=col-71 PE=2 SV=1	0.5	4.022	8.044	7.219
Q9U204	Ras modification protein ERF4 OS=Caenorhabditis elegans OX=6239 GN=CELE_Y57G11C.33 PE=1 SV=2	1.012	8.137	8.04051	7.21587
Q23178	Dynein heavy chain 7, axonemal OS=Caenorhabditis elegans OX=6239 GN=CELE_W05H9.2 PE=1 SV=3	0.5	4.01	8.02	7.19746
Q17532	RAP domain-containing protein OS=Caenorhabditis elegans OX=6239 GN=fask-1 PE=1 SV=2	0.5	4.008	8.016	7.19387
Q09526	Uncharacterized protein E02H1.5 OS=Caenorhabditis elegans OX=6239 GN=E02H1.5 PE=4 SV=1	0.5	4.006	8.012	7.19028
Q8WTK2	beta-N-acetylhexosaminidase OS=Caenorhabditis elegans OX=6239 GN=hex-4 PE=1 SV=3	0.5	4.005	8.01	7.18849
Q19103	Helicase SKI2W OS=Caenorhabditis elegans OX=6239 GN=skih-2 PE=1 SV=3	4.468	35.75	8.00134	7.18072
O44413	Nondiscriminating glutamyl-tRNA synthetase EARS2, mitochondrial OS=Caenorhabditis elegans OX=6239 GN=ears-2 PE=1 SV=2	0.5	4	8	7.17952
D5MNM9	Transmembrane protein 242 OS=Caenorhabditis elegans OX=6239 GN=CELE_F28D9.4 PE=1 SV=1	0.5	3.996	7.992	7.17234
P34808	Meiotic spindle formation protein mei-1 OS=Caenorhabditis elegans OX=6239 GN=mei-1 PE=1 SV=1	2.809	22.436	7.98718	7.16801
Q10660	Decapping nuclease dom-3 OS=Caenorhabditis elegans OX=6239 GN=dom-3 PE=2 SV=1	0.5	3.989	7.978	7.15977
Q9U3E2	LIM interaction domain-containing protein OS=Caenorhabditis elegans OX=6239 GN=ldb-1 PE=1 SV=1	0.5	3.97	7.94	7.12567
O01756	Telomere_reg-2 domain-containing protein OS=Caenorhabditis elegans OX=6239 GN=CELE_F55A12.5 PE=1 SV=2	3.32	26.325	7.92922	7.11599
Q22430	Chromo domain-containing protein OS=Caenorhabditis elegans OX=6239 GN=cec-6 PE=1 SV=1	0.5	3.963	7.926	7.1131
P91500	Molybdopterin synthase catalytic subunit OS=Caenorhabditis elegans OX=6239 GN=nmrk-1 PE=1 SV=1	0.5	3.96	7.92	7.10772
Q09497	Ras suppressor protein 1 OS=Caenorhabditis elegans OX=6239 GN=rsu-1 PE=1 SV=1	0.5	3.956	7.912	7.10054
G5EFV8	Vacuolar protein sorting-associated protein 52 homolog OS=Caenorhabditis elegans OX=6239 GN=vps-52 PE=1 SV=2	0.5	3.956	7.912	7.10054
Q9NET7	Uncharacterized protein OS=Caenorhabditis elegans OX=6239 GN=CELE_Y39B6A.10 PE=1 SV=1	2.656	20.999	7.90625	7.09538
O45669	Clc-like protein OS=Caenorhabditis elegans OX=6239 GN=clc-6 PE=1 SV=1	0.5	3.949	7.898	7.08798
O01768	EGF-like domain-containing protein OS=Caenorhabditis elegans OX=6239 GN=lrp-2 PE=1 SV=3	0.5	3.949	7.898	7.08798
H2KYW5	Transcription factor nsy-7 OS=Caenorhabditis elegans OX=6239 GN=nsy-7 PE=1 SV=1	0.5	3.947	7.894	7.08439
Q8MQ70	Homeodomain-interacting protein kinase 1 OS=Caenorhabditis elegans OX=6239 GN=hpk-1 PE=1 SV=1	0.5	3.944	7.888	7.079
Q2AAC0	E3 ubiquitin-protein ligase E3D OS=Caenorhabditis elegans OX=6239 GN=CELE_Y71H2AM.3 PE=1 SV=1	0.5	3.937	7.874	7.06644
P91112	FBA_2 domain-containing protein OS=Caenorhabditis elegans OX=6239 GN=fbxc-18 PE=4 SV=1	0.5	3.937	7.874	7.06644
Q9N477	U3 small nucleolar RNA-associated protein 15 homolog OS=Caenorhabditis elegans OX=6239 GN=CELE_Y23H5B.5 PE=1 SV=2	0.5	3.93	7.86	7.05387
U4PBM1	DENN domain type RAB GEF OS=Caenorhabditis elegans OX=6239 GN=denn-4 PE=1 SV=1	3.092	24.293	7.85673	7.05094
Q11187	FHIP family protein C05D11.8 OS=Caenorhabditis elegans OX=6239 GN=C05D11.8 PE=3 SV=2	0.5	3.928	7.856	7.05028
Q18861	RanBP2-type domain-containing protein OS=Caenorhabditis elegans OX=6239 GN=tag-294 PE=4 SV=1	0.5	3.921	7.842	7.03772
Q93566	Sorting nexin-27 OS=Caenorhabditis elegans OX=6239 GN=snx-27 PE=1 SV=1	0.5	3.921	7.842	7.03772
Q9N341	ATP-dependent RNA helicase DDX1 OS=Caenorhabditis elegans OX=6239 GN=CELE_Y55F3BR.1 PE=1 SV=3	0.5	3.919	7.838	7.03413
C0P274	ABC transporter domain-containing protein OS=Caenorhabditis elegans OX=6239 GN=ced-7 PE=1 SV=1	1.527	11.963	7.83432	7.03082
O17102	Homeobox domain-containing protein OS=Caenorhabditis elegans OX=6239 GN=ceh-86 PE=1 SV=3	0.5	3.912	7.824	7.02157
Q95YE1	ATPase N2B OS=Caenorhabditis elegans OX=6239 GN=C30F12.2 PE=1 SV=1	0.5	3.91	7.82	7.01798
O44898	MS Related Protein OS=Caenorhabditis elegans OX=6239 GN=msrp-2 PE=1 SV=1	0.5	3.91	7.82	7.01798
Q9XW66	F-box domain-containing protein OS=Caenorhabditis elegans OX=6239 GN=fbxa-89 PE=4 SV=2	0.5	3.905	7.81	7.009
G5EFN2	RICTOR_N domain-containing protein OS=Caenorhabditis elegans OX=6239 GN=rict-1 PE=1 SV=1	0.5	3.901	7.802	7.00182
U4PRY7	Sema domain-containing protein OS=Caenorhabditis elegans OX=6239 GN=plx-1 PE=1 SV=1	0.5	3.899	7.798	6.99823
A0A0K3ATP9	Hexosyltransferase OS=Caenorhabditis elegans OX=6239 GN=sqv-5 PE=1 SV=1	0.5	3.897	7.794	6.99464
P41958	Apoptosis regulator ced-9 OS=Caenorhabditis elegans OX=6239 GN=ced-9 PE=1 SV=1	0.5	3.896	7.792	6.99285
P55163	Membrane-associated protein gex-3 OS=Caenorhabditis elegans OX=6239 GN=gex-3 PE=1 SV=2	1.424	11.088	7.78652	6.98793
Q9NEW8	TAFII55 protein conserved region domain-containing protein OS=Caenorhabditis elegans OX=6239 GN=taf-7.2 PE=1 SV=1	0.5	3.893	7.786	6.98746
Q21934	WD_REPEATS_REGION domain-containing protein OS=Caenorhabditis elegans OX=6239 GN=CELE_R11D1.1 PE=1 SV=3	0.5	3.886	7.772	6.9749
E5QCF8	Dephospho-CoA kinase OS=Caenorhabditis elegans OX=6239 GN=CELE_T05G5.5 PE=1 SV=1	0.5	3.882	7.764	6.96772
Q9U3J3	Uncharacterized protein OS=Caenorhabditis elegans OX=6239 GN=tag-281 PE=1 SV=1	0.5	3.875	7.75	6.95516
V6CLJ5	Suppressor of hairless protein homolog OS=Caenorhabditis elegans OX=6239 GN=lag-1 PE=1 SV=1	0.5	3.874	7.748	6.95336
Q9N4Z0	L-2-hydroxyglutarate dehydrogenase, mitochondrial OS=Caenorhabditis elegans OX=6239 GN=Y45G12B.3 PE=3 SV=2	3.057	23.685	7.74779	6.95317
U4PRH0	PDZ domain-containing protein OS=Caenorhabditis elegans OX=6239 GN=par-3 PE=1 SV=1	2.183	16.898	7.74072	6.94683
Q17533	Putative exosome complex component RRP41 OS=Caenorhabditis elegans OX=6239 GN=exos-4.1 PE=3 SV=2	0.5	3.868	7.736	6.94259
H2FLL7	Major facilitator superfamily (MFS) profile domain-containing protein OS=Caenorhabditis elegans OX=6239 GN=CELE_T10C6.6 PE=1 SV=1	0.5	3.863	7.726	6.93362
P45966	Mediator of RNA polymerase II transcription subunit 10 OS=Caenorhabditis elegans OX=6239 GN=mdt-10 PE=3 SV=1	0.5	3.858	7.716	6.92464
Q23196	Lipase_3 domain-containing protein OS=Caenorhabditis elegans OX=6239 GN=CELE_W06B4.1 PE=1 SV=2	4.31	33.217	7.70696	6.91653
Q8WQF7	Apolipoprotein L3-like OS=Caenorhabditis elegans OX=6239 GN=CELE_F07F6.8 PE=1 SV=1	0.5	3.852	7.704	6.91387
H2KY99	Yip1 domain-containing protein OS=Caenorhabditis elegans OX=6239 GN=CELE_Y25C1A.7 PE=3 SV=2	0.5	3.849	7.698	6.90849
Q17676	WASH complex subunit FAM21 OS=Caenorhabditis elegans OX=6239 GN=wshc-2 PE=1 SV=1	0.5	3.847	7.694	6.9049
Q23023	Serine/threonine-protein kinase unc-51 OS=Caenorhabditis elegans OX=6239 GN=unc-51 PE=1 SV=1	0.5	3.828	7.656	6.8708
P42171	Guanine nucleotide exchange factor rei-1 OS=Caenorhabditis elegans OX=6239 GN=rei-1 PE=1 SV=1	0.5	3.825	7.65	6.86541
A5PEY3	DNA-directed RNA polymerase OS=Caenorhabditis elegans OX=6239 GN=rpom-1 PE=1 SV=1	0.5	3.822	7.644	6.86003
Q94125	Phosphatidylinositol 3-kinase age-1 OS=Caenorhabditis elegans OX=6239 GN=age-1 PE=1 SV=6	0.5	3.821	7.642	6.85823
Q23249	Origin recognition complex subunit 5 C-terminal domain-containing protein OS=Caenorhabditis elegans OX=6239 GN=orc-5 PE=1 SV=2	2.313	17.618	7.61695	6.83575
Q22527	Transmembrane protein OS=Caenorhabditis elegans OX=6239 GN=CELE_T16G12.4 PE=4 SV=1	0.5	3.807	7.614	6.8331
P91352	FANCM (Fanconi anemia complex component M) homolog OS=Caenorhabditis elegans OX=6239 GN=fncm-1 PE=4 SV=2	0.5	3.797	7.594	6.81515
V5Z1T2	Cell death abnormality protein 12 OS=Caenorhabditis elegans OX=6239 GN=ced-12 PE=1 SV=1	0.5	3.795	7.59	6.81156
Q17607	mRNA-capping enzyme OS=Caenorhabditis elegans OX=6239 GN=cel-1 PE=1 SV=2	0.5	3.793	7.586	6.80798
G5EGC1	SWEET sugar transporter OS=Caenorhabditis elegans OX=6239 GN=CELE_DY3.8 PE=1 SV=1	0.5	3.792	7.584	6.80618
Q21418	BPTI/Kunitz inhibitor domain-containing protein OS=Caenorhabditis elegans OX=6239 GN=CELE_K10D3.4 PE=1 SV=1	0.5	3.79	7.58	6.80259
Q9N4H1	tRNA (guanine(10)-N(2))-methyltransferase TRMT11 OS=Caenorhabditis elegans OX=6239 GN=CELE_Y71F9AL.1 PE=1 SV=2	0.5	3.776	7.552	6.77746
Q23159	C2H2-type domain-containing protein OS=Caenorhabditis elegans OX=6239 GN=CELE_W04D2.4 PE=1 SV=1	0.5	3.775	7.55	6.77567
G5EFD5	Disintegrin and metalloproteinase domain-containing protein unc-71 OS=Caenorhabditis elegans OX=6239 GN=unc-71 PE=1 SV=1	0.96	7.237	7.53854	6.76538
G5EDG9	beta-N-acetylhexosaminidase OS=Caenorhabditis elegans OX=6239 GN=hex-3 PE=1 SV=1	1.193	8.978	7.52557	6.75374
G5EDW7	Protein lin-8 OS=Caenorhabditis elegans OX=6239 GN=lin-8 PE=1 SV=1	0.5	3.76	7.52	6.74874
Q19262	Exocyst complex component 3 OS=Caenorhabditis elegans OX=6239 GN=sec-6 PE=3 SV=2	0.5	3.757	7.514	6.74336
Q22088	Peroxin/Ferlin domain-containing protein OS=Caenorhabditis elegans OX=6239 GN=CELE_T01H3.2 PE=4 SV=3	0.5	3.757	7.514	6.74336
Q18854	RAP domain-containing protein OS=Caenorhabditis elegans OX=6239 GN=C54G4.9 PE=1 SV=1	0.5	3.756	7.512	6.74156
O44134	ER to Golgi transport-related protein OS=Caenorhabditis elegans OX=6239 GN=C24D10.4 PE=1 SV=1	0.5	3.753	7.506	6.73618
Q8MXH3	Stress-associated endoplasmic reticulum protein OS=Caenorhabditis elegans OX=6239 GN=serp-1.2 PE=1 SV=1	0.5	3.748	7.496	6.72721
H2L0I8	UDENN FNIP1/2-type domain-containing protein OS=Caenorhabditis elegans OX=6239 GN=fnip-2 PE=1 SV=1	0.5	3.737	7.474	6.70746
Q9U3H0	Transmembrane protein 70 homolog, mitochondrial OS=Caenorhabditis elegans OX=6239 GN=CELE_F32D8.5 PE=1 SV=1	0.5	3.724	7.448	6.68413
O61528	CRAL-TRIO domain-containing protein OS=Caenorhabditis elegans OX=6239 GN=unc-73 PE=1 SV=1	0.5	3.714	7.428	6.66618
A0A5S9MML0	E3 ubiquitin-protein ligase OS=Caenorhabditis elegans OX=6239 GN=CELE_F10G7.10 PE=1 SV=1	0.883	6.54	7.40657	6.64695
O44500	Protein asunder OS=Caenorhabditis elegans OX=6239 GN=ints-13 PE=1 SV=1	2.073	15.308	7.38447	6.62711
Q95QT5	DUF4806 domain-containing protein OS=Caenorhabditis elegans OX=6239 GN=C28C12.12 PE=1 SV=1	0.5	3.691	7.382	6.6249
G5ED39	Separin homolog sep-1 OS=Caenorhabditis elegans OX=6239 GN=sep-1 PE=1 SV=1	0.5	3.689	7.378	6.62131
P90747	Probable manganese-transporting ATPase catp-8 OS=Caenorhabditis elegans OX=6239 GN=catp-8 PE=3 SV=3	1.873	13.8	7.36786	6.61221
O61745	SPK domain-containing protein OS=Caenorhabditis elegans OX=6239 GN=B0205.9 PE=4 SV=1	0.5	3.669	7.338	6.58541
A0A7R9SUL5	Protein MRVI1 OS=Caenorhabditis elegans OX=6239 GN=syp-6 PE=1 SV=1	0.5	3.66	7.32	6.56926
Q9N4S3	Acyltransferase OS=Caenorhabditis elegans OX=6239 GN=CELE_Y53G8B.2 PE=1 SV=1	0.5	3.656	7.312	6.56208
O16254	Rab5-interacting protein OS=Caenorhabditis elegans OX=6239 GN=CELE_F44E7.9 PE=1 SV=1	0.5	3.654	7.308	6.55849
B0M0N2	Uncharacterized protein OS=Caenorhabditis elegans OX=6239 GN=C25A1.16 PE=4 SV=1	0.5	3.654	7.308	6.55849
Q9XVH4	Non-specific serine/threonine protein kinase OS=Caenorhabditis elegans OX=6239 GN=citk-1 PE=1 SV=1	0.83	6.056	7.29639	6.54806
H2L0N7	C2H2-type domain-containing protein OS=Caenorhabditis elegans OX=6239 GN=CELE_W03F9.2 PE=1 SV=1	0.5	3.648	7.296	6.54772
E1B6W2	RAD50-interacting protein 1 OS=Caenorhabditis elegans OX=6239 GN=CELE_Y49E10.21 PE=1 SV=2	1.156	8.406	7.27163	6.52584
O01483	Integrator complex subunit 1 RPB2-binding domain-containing protein OS=Caenorhabditis elegans OX=6239 GN=ints-1 PE=1 SV=2	2.85	20.722	7.27088	6.52517
O01427	Aurora/IPL1-related protein kinase 2 OS=Caenorhabditis elegans OX=6239 GN=air-2 PE=1 SV=2	3.884	28.158	7.24974	6.5062
Q9N4G8	Receptor expression-enhancing protein OS=Caenorhabditis elegans OX=6239 GN=yop-1 PE=1 SV=1	1.761	12.743	7.23623	6.49408
Q22757	GSKIP domain-containing protein OS=Caenorhabditis elegans OX=6239 GN=lelo-1 PE=1 SV=1	0.5	3.618	7.236	6.49387
Q20713	Conserved plasma membrane protein OS=Caenorhabditis elegans OX=6239 GN=CELE_F53B3.5 PE=1 SV=4	0.5	3.608	7.216	6.47592
Q8WQG5	Late endosomal/lysosomal adaptor and MAPK and MTOR activator 5 OS=Caenorhabditis elegans OX=6239 GN=lmtr-3 PE=1 SV=1	0.5	3.603	7.206	6.46695
Q9TXN6	Autophagy-related protein 9 OS=Caenorhabditis elegans OX=6239 GN=atg-9 PE=1 SV=2	0.5	3.602	7.204	6.46515
O16393	BZIP domain-containing protein OS=Caenorhabditis elegans OX=6239 GN=C17E7.4 PE=1 SV=1	0.5	3.598	7.196	6.45797
A0A131MCR8	WW domain-containing protein tag-325 OS=Caenorhabditis elegans OX=6239 GN=tag-325 PE=1 SV=1	0.5	3.597	7.194	6.45618
Q7JPD8	Protein LZIC OS=Caenorhabditis elegans OX=6239 GN=CELE_ZK1248.19 PE=1 SV=1	0.5	3.591	7.182	6.44541
P34401	Uncharacterized protein F10E9.7 OS=Caenorhabditis elegans OX=6239 GN=F10E9.7 PE=4 SV=2	0.5	3.59	7.18	6.44361
H2KZV6	Rho GTPase-activating protein 26 OS=Caenorhabditis elegans OX=6239 GN=CELE_T04C9.1 PE=1 SV=1	0.5	3.58	7.16	6.42567
Q9N425	COP9 signalosome complex subunit 3 OS=Caenorhabditis elegans OX=6239 GN=csn-3 PE=1 SV=4	6.156	44.062	7.15757	6.42349
A0A2K5ATL7	AB hydrolase-1 domain-containing protein OS=Caenorhabditis elegans OX=6239 GN=lid-1 PE=1 SV=1	2.699	19.304	7.15228	6.41874
Q21555	Asparagine synthetase domain-containing protein OS=Caenorhabditis elegans OX=6239 GN=CELE_M18.3 PE=1 SV=1	0.5	3.567	7.134	6.40233
Q8T666	CUP-5L OS=Caenorhabditis elegans OX=6239 GN=cup-5 PE=1 SV=1	0.5	3.567	7.134	6.40233
Q9U1Z4	Transmembrane emp24 domain-containing protein eca OS=Caenorhabditis elegans OX=6239 GN=tmed-4 PE=1 SV=1	3.948	28.139	7.12741	6.39642
Q22312	DSBA-like thioredoxin domain-containing protein OS=Caenorhabditis elegans OX=6239 GN=CELE_T07E3.3 PE=1 SV=2	0.5	3.559	7.118	6.38797
P34595	Immunoglobulin domain and leucine-rich repeat-containing protein 2 OS=Caenorhabditis elegans OX=6239 GN=iglr-2 PE=1 SV=2	0.5	3.555	7.11	6.38079
G5EDF5	protein-synthesizing GTPase OS=Caenorhabditis elegans OX=6239 GN=tufm-2 PE=1 SV=1	2.771	19.681	7.10249	6.37405
Q19293	Nuclear envelope integral membrane protein OS=Caenorhabditis elegans OX=6239 GN=nemp-1 PE=3 SV=3	1.67	11.846	7.09341	6.36591
Q22554	TPR_REGION domain-containing protein OS=Caenorhabditis elegans OX=6239 GN=ttc-17 PE=1 SV=1	0.5	3.542	7.084	6.35746
O01488	KxDL domain-containing protein OS=Caenorhabditis elegans OX=6239 GN=kxd-1 PE=1 SV=1	0.5	3.539	7.078	6.35208
G5EG17	Structural maintenance of chromosomes protein 6 homolog smc-6 OS=Caenorhabditis elegans OX=6239 GN=smc-6 PE=1 SV=1	3.344	23.663	7.07626	6.35051
O61882	CHK kinase-like domain-containing protein OS=Caenorhabditis elegans OX=6239 GN=egc-3 PE=1 SV=2	0.5	3.538	7.076	6.35028
Q22670	Rab3 GTPase-activating protein regulatory subunit OS=Caenorhabditis elegans OX=6239 GN=rbg-2 PE=3 SV=1	0.5	3.531	7.062	6.33772
A0A0M7REP1	C2H2-type domain-containing protein OS=Caenorhabditis elegans OX=6239 GN=CELE_F37B4.10 PE=1 SV=1	0.5	3.529	7.058	6.33413
A0A4V0IKM4	C2 domain-containing protein OS=Caenorhabditis elegans OX=6239 GN=rgs-7 PE=1 SV=1	0.5	3.524	7.048	6.32515
O18143	Phosphatidylserine synthase OS=Caenorhabditis elegans OX=6239 GN=pssy-2 PE=1 SV=5	0.5	3.522	7.044	6.32156
Q9GYS9	Large ribosomal subunit protein uL23m OS=Caenorhabditis elegans OX=6239 GN=mrpl-23 PE=3 SV=1	1.307	9.199	7.03826	6.31641
A0A8S4SMQ7	Anaphase-promoting complex subunit 1 OS=Caenorhabditis elegans OX=6239 GN=apc-1 PE=1 SV=1	4.325	30.4	7.0289	6.30801
O02168	CBS domain-containing protein OS=Caenorhabditis elegans OX=6239 GN=aakg-2 PE=1 SV=2	0.5	3.512	7.024	6.30361
O76561	Bromo domain-containing protein OS=Caenorhabditis elegans OX=6239 GN=CELE_F13C5.2 PE=1 SV=1	0.5	3.508	7.016	6.29643
A0A8S4QGH6	Prion-like-(Q/N-rich)-domain-bearing protein OS=Caenorhabditis elegans OX=6239 GN=pqn-73 PE=4 SV=1	0.5	3.501	7.002	6.28387
Q9N4D9	Alpha N-terminal protein methyltransferase 1 OS=Caenorhabditis elegans OX=6239 GN=homt-1 PE=2 SV=2	0.5	3.498	6.996	6.27849
Q9XW03	Coiled-coil domain-containing protein 25 OS=Caenorhabditis elegans OX=6239 GN=CELE_Y54G11A.2 PE=1 SV=1	2.29	16.014	6.99301	6.27581
Q17941	Serine/threonine-protein kinase akt-1 OS=Caenorhabditis elegans OX=6239 GN=akt-1 PE=1 SV=2	4.722	32.997	6.98793	6.27124
Q9XX30	Uncharacterized protein OS=Caenorhabditis elegans OX=6239 GN=CELE_Y39A1A.20 PE=1 SV=2	0.5	3.49	6.98	6.26413
Q17390	Cullin-2 OS=Caenorhabditis elegans OX=6239 GN=cul-2 PE=1 SV=4	4.173	29.111	6.97604	6.26057
Q19708	Mitochondrial cytochrome c oxidase subunit VIa OS=Caenorhabditis elegans OX=6239 GN=CELE_F22B5.4 PE=1 SV=1	0.5	3.486	6.972	6.25695
Q9GR61	DNA-directed RNA polymerases I, II, and III subunit RPABC5 OS=Caenorhabditis elegans OX=6239 GN=rpb-10 PE=3 SV=1	0.5	3.482	6.964	6.24977
Q9XWK4	B30.2/SPRY domain-containing protein OS=Caenorhabditis elegans OX=6239 GN=gid-1 PE=1 SV=1	0.5	3.472	6.944	6.23182
Q21301	CARMIL pleckstrin homology domain-containing protein OS=Caenorhabditis elegans OX=6239 GN=crml-1 PE=1 SV=2	3.943	27.314	6.92721	6.21675
Q7KWZ2	ATP synthase subunit epsilon OS=Caenorhabditis elegans OX=6239 GN=CELE_Y82E9BR.22 PE=4 SV=2	0.5	3.454	6.908	6.19951
Q45FX5	Protein vav-1 OS=Caenorhabditis elegans OX=6239 GN=vav-1 PE=1 SV=1	0.5	3.454	6.908	6.19951
Q8I4C9	Septin-type G domain-containing protein OS=Caenorhabditis elegans OX=6239 GN=unc-61 PE=1 SV=2	4.505	31.086	6.90033	6.19263
P34542	Uncharacterized protein R05D3.9 OS=Caenorhabditis elegans OX=6239 GN=R05D3.9/R05D3.10 PE=3 SV=3	0.5	3.444	6.888	6.18156
Q9GS00	COP9 signalosome complex subunit 1 OS=Caenorhabditis elegans OX=6239 GN=csn-1 PE=1 SV=1	7.129	49.092	6.88624	6.17998
P34703	Suppressor of Ty 6 homolog OS=Caenorhabditis elegans OX=6239 GN=emb-5 PE=1 SV=1	9.798	67.454	6.88447	6.17839
P34607	Exonuclease mut-7 OS=Caenorhabditis elegans OX=6239 GN=mut-7 PE=1 SV=1	0.5	3.44	6.88	6.17438
Q18806	Neuronal immunoglobulin domain-containing protein rig-3 OS=Caenorhabditis elegans OX=6239 GN=rig-3 PE=1 SV=1	0.5	3.434	6.868	6.16361
Q9NF10	BZIP domain-containing protein OS=Caenorhabditis elegans OX=6239 GN=CELE_Y105E8B.6 PE=1 SV=1	0.5	3.428	6.856	6.15284
Q95QB7	DUF5683 domain-containing protein OS=Caenorhabditis elegans OX=6239 GN=CELE_R144.11 PE=1 SV=1	0.5	3.428	6.856	6.15284
G5ECW0	Calx-beta domain-containing protein OS=Caenorhabditis elegans OX=6239 GN=ncx-3 PE=1 SV=2	0.5	3.424	6.848	6.14566
H8ESF1	Chromatin complexes subunit BAP18 OS=Caenorhabditis elegans OX=6239 GN=CELE_Y43F8C.6 PE=1 SV=1	0.5	3.424	6.848	6.14566
P91373	Growth hormone-inducible transmembrane protein OS=Caenorhabditis elegans OX=6239 GN=CELE_K11H12.8 PE=1 SV=1	1.525	10.415	6.82951	6.12907
Q95Y26	Protein-tyrosine-phosphatase OS=Caenorhabditis elegans OX=6239 GN=ptpn-22 PE=1 SV=2	2.469	16.842	6.82139	6.12178
G5EDK5	Cadherin EGF LAG seven-pass G-type receptor fmi-1 OS=Caenorhabditis elegans OX=6239 GN=fmi-1 PE=1 SV=1	0.5	3.409	6.818	6.11874
P34308	Calpain clp-1 OS=Caenorhabditis elegans OX=6239 GN=clp-1 PE=2 SV=4	1.27	8.655	6.81496	6.11601
Q21302	XPA C-terminal domain-containing protein OS=Caenorhabditis elegans OX=6239 GN=xpa-1 PE=1 SV=1	0.5	3.403	6.806	6.10797
Q10665	Polycomb protein mes-3 OS=Caenorhabditis elegans OX=6239 GN=mes-3 PE=1 SV=2	3.317	22.525	6.79077	6.09431
Q09320	Putative metallophosphoesterase F40B5.2 OS=Caenorhabditis elegans OX=6239 GN=F40B5.2 PE=3 SV=2	0.5	3.394	6.788	6.09182
Q8WQF3	UPF3 domain-containing protein OS=Caenorhabditis elegans OX=6239 GN=smg-4 PE=1 SV=2	0.5	3.387	6.774	6.07925
P91348	Zinc transporter ZIP3 OS=Caenorhabditis elegans OX=6239 GN=zipt-2.4 PE=1 SV=2	0.901	6.101	6.77137	6.07689
O62477	WD_REPEATS_REGION domain-containing protein OS=Caenorhabditis elegans OX=6239 GN=CELE_Y45F10D.7 PE=1 SV=6	0.5	3.383	6.766	6.07207
Q9XXN0	Pseudouridylate synthase 1 homolog OS=Caenorhabditis elegans OX=6239 GN=pus-1 PE=1 SV=1	0.5	3.375	6.75	6.05772
Q7YXB7	VWFD domain-containing protein OS=Caenorhabditis elegans OX=6239 GN=CELE_M01F1.8 PE=4 SV=1	0.5	3.374	6.748	6.05592
O45784	Transcription initiation factor TFIID subunit 9 OS=Caenorhabditis elegans OX=6239 GN=taf-9 PE=1 SV=1	0.5	3.358	6.716	6.0272
O01991	Eukaryotic elongation factor 2 kinase OS=Caenorhabditis elegans OX=6239 GN=efk-1 PE=1 SV=1	0.5	3.353	6.706	6.01823
G5ECJ6	Tyrosine-protein kinase csk-1 OS=Caenorhabditis elegans OX=6239 GN=csk-1 PE=1 SV=1	0.5	3.341	6.682	5.99669
O45188	RING-type domain-containing protein OS=Caenorhabditis elegans OX=6239 GN=CELE_M70.5 PE=4 SV=2	0.5	3.335	6.67	5.98592
Q19833	VPS35 endosomal protein sorting factor-like OS=Caenorhabditis elegans OX=6239 GN=CELE_F26G1.1 PE=3 SV=5	0.5	3.332	6.664	5.98054
G5ECS4	Amine oxidase domain-containing protein OS=Caenorhabditis elegans OX=6239 GN=glf-1 PE=1 SV=1	0.5	3.331	6.662	5.97874
Q8WQA4	Chloride intracellular channel exc-4 OS=Caenorhabditis elegans OX=6239 GN=exc-4 PE=1 SV=2	2.624	17.481	6.66197	5.97871
Q23483	BOS complex subunit TMEM147 OS=Caenorhabditis elegans OX=6239 GN=CELE_ZK418.5 PE=1 SV=2	0.5	3.328	6.656	5.97336
P41779	Homeobox protein ceh-20 OS=Caenorhabditis elegans OX=6239 GN=ceh-20 PE=1 SV=1	0.5	3.328	6.656	5.97336
O45436	Nuclear hormone receptor family member nhr-4 OS=Caenorhabditis elegans OX=6239 GN=nhr-4 PE=2 SV=2	0.5	3.32	6.64	5.959
O16207	Protein F29A7.6 OS=Caenorhabditis elegans OX=6239 GN=F29A7.6 PE=2 SV=1	0.5	3.32	6.64	5.959
Q95YD0	SSD domain-containing protein OS=Caenorhabditis elegans OX=6239 GN=ptr-4 PE=1 SV=2	0.5	3.317	6.634	5.95361
Q8MPQ0	SURP motif domain-containing protein OS=Caenorhabditis elegans OX=6239 GN=swp-1 PE=4 SV=1	0.5	3.313	6.626	5.94643
Q09589	Protein HIRA OS=Caenorhabditis elegans OX=6239 GN=hira-1 PE=3 SV=2	3.405	22.536	6.6185	5.9397
G5EC25	diacylglycerol cholinephosphotransferase OS=Caenorhabditis elegans OX=6239 GN=cept-2 PE=1 SV=1	0.5	3.307	6.614	5.93566
Q9XTY5	Small ribosomal subunit protein uS12m OS=Caenorhabditis elegans OX=6239 GN=mrps-12 PE=1 SV=1	0.5	3.302	6.604	5.92669
Q09512	Tubulin--tyrosine ligase-like protein 12 OS=Caenorhabditis elegans OX=6239 GN=ttll-12 PE=3 SV=1	4.312	28.466	6.60158	5.92452
Q9XVD2	Peptidase S26 domain-containing protein OS=Caenorhabditis elegans OX=6239 GN=immp-1 PE=1 SV=3	0.5	3.3	6.6	5.9231
Q9N5K1	RNA helicase OS=Caenorhabditis elegans OX=6239 GN=sacy-1 PE=1 SV=1	4.012	26.479	6.59995	5.92306
Q20237	Transcription factor CBF/NF-Y/archaeal histone domain-containing protein OS=Caenorhabditis elegans OX=6239 GN=drap-1 PE=1 SV=1	0.5	3.299	6.598	5.92131
C0Z1Y9	26S proteasome non-ATPase regulatory subunit 10 OS=Caenorhabditis elegans OX=6239 GN=CELE_F40G9.17 PE=1 SV=1	2.08	13.696	6.58462	5.90929
Q23039	SGF29 C-terminal domain-containing protein OS=Caenorhabditis elegans OX=6239 GN=CELE_T22B7.4 PE=4 SV=1	0.5	3.289	6.578	5.90336
O45203	Delta-like protein OS=Caenorhabditis elegans OX=6239 GN=dsl-2 PE=4 SV=2	0.5	3.284	6.568	5.89438
Q19819	START domain-containing protein OS=Caenorhabditis elegans OX=6239 GN=tag-340 PE=1 SV=3	0.5	3.275	6.55	5.87823
Q95X42	WD repeat-containing protein 37 OS=Caenorhabditis elegans OX=6239 GN=wdr-37 PE=1 SV=1	0.5	3.27	6.54	5.86925
Q9U1P9	Lysosomal cobalamin transporter OS=Caenorhabditis elegans OX=6239 GN=CELE_Y87G2A.13 PE=1 SV=2	0.5	3.267	6.534	5.86387
Q10013	Probable small nuclear ribonucleoprotein Sm D1 OS=Caenorhabditis elegans OX=6239 GN=snr-3 PE=1 SV=1	3.604	23.504	6.52164	5.85278
Q22516	Chromodomain-helicase-DNA-binding protein 3 homolog OS=Caenorhabditis elegans OX=6239 GN=chd-3 PE=2 SV=2	4.474	29.151	6.51565	5.8474
Q22974	ANK_REP_REGION domain-containing protein OS=Caenorhabditis elegans OX=6239 GN=CELE_F45F2.10 PE=1 SV=2	6.93	45.149	6.51501	5.84682
Q18887	45 kDa calcium-binding protein OS=Caenorhabditis elegans OX=6239 GN=C56C10.9 PE=4 SV=1	0.5	3.256	6.512	5.84413
S6FMZ4	Folliculin OS=Caenorhabditis elegans OX=6239 GN=flcn-1 PE=1 SV=1	0.5	3.253	6.506	5.83874
Q23316	Nicastrin OS=Caenorhabditis elegans OX=6239 GN=aph-2 PE=1 SV=3	0.5	3.251	6.502	5.83515
G5EGK5	Tyrosine-protein kinase receptor cam-1 OS=Caenorhabditis elegans OX=6239 GN=cam-1 PE=1 SV=1	0.5	3.251	6.502	5.83515
Q8I4E8	BZIP domain-containing protein OS=Caenorhabditis elegans OX=6239 GN=nosr-1 PE=4 SV=1	0.5	3.249	6.498	5.83156
O45420	Pleckstrin homology domain-containing family D member 1 OS=Caenorhabditis elegans OX=6239 GN=F31D4.5 PE=3 SV=2	0.5	3.249	6.498	5.83156
A0A486WY48	Rab5 GDP/GTP exchange factor OS=Caenorhabditis elegans OX=6239 GN=rabx-5 PE=1 SV=1	0.5	3.247	6.494	5.82797
Q09529	Uncharacterized protein EEED8.2 OS=Caenorhabditis elegans OX=6239 GN=EEED8.2 PE=3 SV=1	0.5	3.241	6.482	5.8172
G5ED36	Endocytosis protein RME-8 OS=Caenorhabditis elegans OX=6239 GN=rme-8 PE=1 SV=1	7.011	45.394	6.47468	5.81064
Q8WQL7	Dual specificity tyrosine-phosphorylation-regulated kinase mbk-1 OS=Caenorhabditis elegans OX=6239 GN=mbk-1 PE=1 SV=1	0.5	3.237	6.474	5.81002
O76657	BTB domain-containing protein OS=Caenorhabditis elegans OX=6239 GN=CELE_F25E5.1 PE=1 SV=1	0.5	3.236	6.472	5.80823
Q20589	Ribonuclease kappa OS=Caenorhabditis elegans OX=6239 GN=CELE_F49C12.12 PE=1 SV=1	0.5	3.235	6.47	5.80643
Q17749	OB domain-containing protein OS=Caenorhabditis elegans OX=6239 GN=nabp-1 PE=1 SV=1	0.5	3.234	6.468	5.80464
P54813	ATP-dependent zinc metalloprotease YME1 homolog OS=Caenorhabditis elegans OX=6239 GN=ymel-1 PE=3 SV=2	3.839	24.828	6.46731	5.80402
P34429	Probable replication factor C subunit 5 OS=Caenorhabditis elegans OX=6239 GN=F44B9.8 PE=3 SV=3	3.839	24.81	6.46262	5.79981
Q22550	MeDiaTor OS=Caenorhabditis elegans OX=6239 GN=mdt-27 PE=1 SV=2	0.5	3.229	6.458	5.79566
Q22003	Cleft lip and palate transmembrane protein 1 homolog OS=Caenorhabditis elegans OX=6239 GN=CELE_R166.2 PE=1 SV=1	3.309	21.328	6.44545	5.7844
A0A7R9SW82	Fizzy-related protein homolog OS=Caenorhabditis elegans OX=6239 GN=fzr-1 PE=1 SV=1	0.5	3.208	6.416	5.75797
P90839	RING finger and SPRY domain-containing protein 1 OS=Caenorhabditis elegans OX=6239 GN=CELE_F16A11.1 PE=1 SV=2	0.5	3.206	6.412	5.75438
Q9Y049	C2H2-type domain-containing protein OS=Caenorhabditis elegans OX=6239 GN=lir-2 PE=1 SV=1	0.5	3.201	6.402	5.74541
Q9N4H4	Poly [ADP-ribose] polymerase 1 OS=Caenorhabditis elegans OX=6239 GN=parp-1 PE=1 SV=1	6.129	39.177	6.39207	5.7365
O01976	Enhanced RNAI (RNA interference) OS=Caenorhabditis elegans OX=6239 GN=eri-7 PE=1 SV=2	0.5	3.189	6.378	5.72387
O17670	Protein phosphatase eya-1 OS=Caenorhabditis elegans OX=6239 GN=eya-1 PE=1 SV=3	0.5	3.185	6.37	5.71669
O44734	Activator of basal transcription 1 OS=Caenorhabditis elegans OX=6239 GN=CELE_F57B10.8 PE=1 SV=1	0.5	3.182	6.364	5.7113
Q19257	PI31_Prot_N domain-containing protein OS=Caenorhabditis elegans OX=6239 GN=CELE_F09E5.7 PE=1 SV=1	2.391	15.211	6.36177	5.70931
Q09380	Uncharacterized protein ZK675.4 OS=Caenorhabditis elegans OX=6239 GN=ZK675.4 PE=4 SV=1	0.5	3.179	6.358	5.70592
K8F807	PX domain-containing protein OS=Caenorhabditis elegans OX=6239 GN=nish-1 PE=1 SV=1	0.5	3.175	6.35	5.69874
F5GUC6	ATP-binding cassette sub-family D member 4 OS=Caenorhabditis elegans OX=6239 GN=pmp-3 PE=1 SV=1	0.5	3.174	6.348	5.69695
Q21831	SWI/SNF Subunit INI1 DNA binding domain-containing protein OS=Caenorhabditis elegans OX=6239 GN=snfc-5 PE=1 SV=1	2.611	16.554	6.3401	5.68986
U4PBL8	JmjC domain-containing protein OS=Caenorhabditis elegans OX=6239 GN=psr-1 PE=1 SV=1	0.5	3.168	6.336	5.68618
Q10931	Ubiquitin-like protein atg-12 OS=Caenorhabditis elegans OX=6239 GN=lgg-3 PE=1 SV=1	0.5	3.166	6.332	5.68259
Q23256	WD repeat-containing protein wdr-5.3 OS=Caenorhabditis elegans OX=6239 GN=wdr-5.3 PE=3 SV=1	0.5	3.165	6.33	5.68079
Q20615	Downstream Of DAF-16 (Regulated by DAF-16) OS=Caenorhabditis elegans OX=6239 GN=dod-23 PE=1 SV=1	0.5	3.158	6.316	5.66823
Q10050	Mitochondrial ornithine transporter 1 OS=Caenorhabditis elegans OX=6239 GN=CELE_T10F2.2 PE=1 SV=1	1.332	8.408	6.31231	5.66492
Q95Y69	ORC_WH_C domain-containing protein OS=Caenorhabditis elegans OX=6239 GN=orc-3 PE=1 SV=2	3.567	22.496	6.3067	5.65988
P34268	Protein flightless-1 homolog OS=Caenorhabditis elegans OX=6239 GN=fli-1 PE=2 SV=2	0.5	3.145	6.29	5.64489
O16785	Paralyzed arrest at two-fold protein 6 OS=Caenorhabditis elegans OX=6239 GN=pat-6 PE=1 SV=1	0.935	5.877	6.28556	5.64091
G5ECL1	T-complex protein 11-like protein 1 OS=Caenorhabditis elegans OX=6239 GN=CELE_M05D6.2 PE=1 SV=1	9.279	58.323	6.28548	5.64084
O16928	Signal recognition particle 14 kDa protein OS=Caenorhabditis elegans OX=6239 GN=CELE_F25G6.9 PE=1 SV=2	9.647	60.53	6.27449	5.63097
A5PEX5	Protein lin-7 homolog OS=Caenorhabditis elegans OX=6239 GN=lin-7 PE=1 SV=2	0.5	3.137	6.274	5.63053
O17582	Suppressor of presenilin protein 4 OS=Caenorhabditis elegans OX=6239 GN=spr-4 PE=1 SV=2	0.5	3.13	6.26	5.61797
G5EFD4	Heavy metal tolerance factor 1 OS=Caenorhabditis elegans OX=6239 GN=hmt-1 PE=2 SV=1	0.5	3.127	6.254	5.61259
A0A078BQL1	Golgi resident protein GCP60 OS=Caenorhabditis elegans OX=6239 GN=CELE_Y41E3.7 PE=1 SV=1	1.797	11.238	6.25376	5.61237
Q9N4G7	Phosphatidate cytidylyltransferase, mitochondrial OS=Caenorhabditis elegans OX=6239 GN=Y71F9B.2 PE=3 SV=2	3.193	19.961	6.25149	5.61033
G5EDJ3	Equilibrative nucleoside transporter 1 OS=Caenorhabditis elegans OX=6239 GN=ent-1 PE=1 SV=1	0.5	3.125	6.25	5.609
G1K0V4	Zinc finger, CCHC-type OS=Caenorhabditis elegans OX=6239 GN=CELE_T26C11.4 PE=1 SV=1	0.5	3.125	6.25	5.609
O01581	Haloacid dehalogenase-like hydrolase domain-containing protein 2 OS=Caenorhabditis elegans OX=6239 GN=CELE_K08B12.3 PE=1 SV=1	0.5	3.118	6.236	5.59643
H2KZA6	PID domain-containing protein OS=Caenorhabditis elegans OX=6239 GN=CELE_R148.5 PE=1 SV=1	2.399	14.96	6.23593	5.59637
O18131	RWD domain-containing protein OS=Caenorhabditis elegans OX=6239 GN=CELE_T26E3.4 PE=1 SV=3	1.196	7.449	6.22826	5.58949
O17636	Metallo-beta-lactamase domain-containing protein OS=Caenorhabditis elegans OX=6239 GN=ethe-1 PE=1 SV=1	0.5	3.113	6.226	5.58746
Q8I7F8	Odorant response abnormal protein 4 OS=Caenorhabditis elegans OX=6239 GN=odr-4 PE=1 SV=1	2.449	15.24	6.22295	5.58472
P30631	Uncharacterized RING finger protein ZK637.14 OS=Caenorhabditis elegans OX=6239 GN=ZK637.14 PE=4 SV=2	0.5	3.111	6.222	5.58387
Q8WQB4	WD_REPEATS_REGION domain-containing protein OS=Caenorhabditis elegans OX=6239 GN=tcab-1 PE=1 SV=1	0.5	3.106	6.212	5.57489
H2KYN0	Vacuolar protein sorting-associated protein 45 OS=Caenorhabditis elegans OX=6239 GN=vps-45 PE=1 SV=1	0.5	3.103	6.206	5.56951
O45691	Mitochondrial ribosome-associated GTPase 2 OS=Caenorhabditis elegans OX=6239 GN=CELE_M01E5.2 PE=1 SV=1	0.5	3.101	6.202	5.56592
P42573	Cell death protein 3 OS=Caenorhabditis elegans OX=6239 GN=ced-3 PE=1 SV=2	0.5	3.1	6.2	5.56412
G5EEY5	Bromo domain-containing protein OS=Caenorhabditis elegans OX=6239 GN=pbrm-1 PE=1 SV=1	19.05	117.951	6.19165	5.55663
Q9GYF0	Cholesterol uptake protein 1 OS=Caenorhabditis elegans OX=6239 GN=chup-1 PE=1 SV=1	0.5	3.091	6.182	5.54797
Q20678	Exocyst complex component 1 OS=Caenorhabditis elegans OX=6239 GN=sec-3 PE=1 SV=2	0.5	3.091	6.182	5.54797
Q5FC61	DUF281 domain-containing protein OS=Caenorhabditis elegans OX=6239 GN=C35A5.11 PE=1 SV=1	0.5	3.09	6.18	5.54618
Q9NA34	CCR4-NOT transcription complex subunit 11 OS=Caenorhabditis elegans OX=6239 GN=ntl-11 PE=1 SV=2	2.119	13.063	6.1647	5.53244
Q21229	Uncharacterized protein OS=Caenorhabditis elegans OX=6239 GN=CELE_K04G2.10 PE=1 SV=2	0.5	3.078	6.156	5.52464
O61771	Ig-like domain-containing protein OS=Caenorhabditis elegans OX=6239 GN=C35E7.5 PE=1 SV=1	2.895	17.79	6.14508	5.51483
Q23389	Uncharacterized protein OS=Caenorhabditis elegans OX=6239 GN=CELE_ZK1067.3 PE=1 SV=2	0.5	3.068	6.136	5.50669
Q9N4I1	Dynactin subunit 5 OS=Caenorhabditis elegans OX=6239 GN=dnc-5 PE=1 SV=2	0.5	3.063	6.126	5.49771
Q9TXR4	DNA mismatch repair proteins mutS family domain-containing protein OS=Caenorhabditis elegans OX=6239 GN=msh-2 PE=1 SV=1	6.549	40.094	6.12216	5.49426
Q18726	Probable complex I intermediate-associated protein 30, mitochondrial OS=Caenorhabditis elegans OX=6239 GN=nuaf-1 PE=3 SV=1	0.5	3.06	6.12	5.49233
Q33BL1	P3 protein OS=Caenorhabditis elegans OX=6239 GN=CELE_Y71G10AR.4 PE=1 SV=2	0.5	3.053	6.106	5.47976
H2KYM6	DUF676 domain-containing protein OS=Caenorhabditis elegans OX=6239 GN=C09D4.4 PE=1 SV=1	0.5	3.047	6.094	5.469
Q23536	Protein lgg-2 OS=Caenorhabditis elegans OX=6239 GN=lgg-2 PE=1 SV=1	1.367	8.318	6.08486	5.46079
P50464	LIM domain-containing protein unc-97 OS=Caenorhabditis elegans OX=6239 GN=unc-97 PE=1 SV=1	0.5	3.039	6.078	5.45464
P41954	Uncharacterized protein D1044.6 OS=Caenorhabditis elegans OX=6239 GN=D1044.6 PE=4 SV=3	0.5	3.034	6.068	5.44566
Q8I0Z3	SnoaL-like domain-containing protein OS=Caenorhabditis elegans OX=6239 GN=CELE_Y48E1C.4 PE=1 SV=1	0.5	3.031	6.062	5.44028
Q11193	Sop-2-related protein 3 OS=Caenorhabditis elegans OX=6239 GN=sor-3 PE=2 SV=3	0.5	3.031	6.062	5.44028
A0A679L8U9	Ubiquitin-like domain-containing protein OS=Caenorhabditis elegans OX=6239 GN=CELE_ZK688.5 PE=1 SV=1	12.313	74.603	6.05888	5.43748
Q93425	Small ribosomal subunit protein uS5m OS=Caenorhabditis elegans OX=6239 GN=mrps-5 PE=3 SV=3	3.123	18.909	6.05476	5.43378
O44735	Inheritance of peroxisomes protein 1 OS=Caenorhabditis elegans OX=6239 GN=spg-20 PE=1 SV=2	0.5	2.997	5.994	5.37925
Q9N394	RNA-binding protein 42 OS=Caenorhabditis elegans OX=6239 GN=rbm-42 PE=1 SV=1	1.615	9.676	5.99133	5.37686
Q20652	PID domain-containing protein OS=Caenorhabditis elegans OX=6239 GN=CELE_F52D10.2 PE=1 SV=1	0.5	2.994	5.988	5.37387
Q9XX17	Origin recognition complex subunit 1 OS=Caenorhabditis elegans OX=6239 GN=orc-1 PE=1 SV=1	2.668	15.972	5.98651	5.37253
P45965	Uncharacterized protein T09A5.5 OS=Caenorhabditis elegans OX=6239 GN=T09A5.5 PE=4 SV=1	0.5	2.989	5.978	5.36489
Q7YTU9	Hemimethylated DNA-binding domain-containing protein OS=Caenorhabditis elegans OX=6239 GN=tag-229 PE=1 SV=1	0.5	2.982	5.964	5.35233
Q18411	Nucleoside-triphosphatase ntp-1 OS=Caenorhabditis elegans OX=6239 GN=ntp-1 PE=1 SV=2	0.5	2.98	5.96	5.34874
A0A8S4QCF9	TLDc domain-containing protein OS=Caenorhabditis elegans OX=6239 GN=CELE_Y39A3CL.4 PE=1 SV=1	2.673	15.926	5.9581	5.34703
O16919	Hydrolase_4 domain-containing protein OS=Caenorhabditis elegans OX=6239 GN=CELE_F10D2.10 PE=1 SV=2	1.53	9.105	5.95098	5.34064
O61775	Very Early Transcript OS=Caenorhabditis elegans OX=6239 GN=vet-2 PE=1 SV=6	1.088	6.471	5.94761	5.33762
P34659	Probable small nuclear ribonucleoprotein F OS=Caenorhabditis elegans OX=6239 GN=snr-5 PE=1 SV=1	0.5	2.972	5.944	5.33438
O16658	UDP-N-acetylglucosamine/UDP-N-acetylgalactosamine transporter nstp-4 OS=Caenorhabditis elegans OX=6239 GN=nstp-4 PE=1 SV=3	0.5	2.971	5.942	5.33258
L8E6W9	Midasin OS=Caenorhabditis elegans OX=6239 GN=CELE_F55F10.1 PE=1 SV=1	0.5	2.969	5.938	5.329
H2L064	C2H2-type domain-containing protein OS=Caenorhabditis elegans OX=6239 GN=CELE_Y14H12B.1 PE=1 SV=1	2.206	13.077	5.92792	5.31995
G5EC67	2O16 OS=Caenorhabditis elegans OX=6239 GN=2O16 PE=1 SV=1	1.658	9.812	5.91797	5.31102
J7SA49	ARID domain-containing protein OS=Caenorhabditis elegans OX=6239 GN=let-526 PE=1 SV=1	8.058	47.681	5.91723	5.31035
Q09525	Poly [ADP-ribose] polymerase 2 OS=Caenorhabditis elegans OX=6239 GN=parp-2 PE=1 SV=1	2.397	14.131	5.89529	5.29066
Q18242	Phospholipid scramblase OS=Caenorhabditis elegans OX=6239 GN=C27B7.2 PE=1 SV=2	0.5	2.946	5.892	5.28771
E1B6R8	Membrane magnesium transporter OS=Caenorhabditis elegans OX=6239 GN=emc-5 PE=1 SV=1	0.5	2.939	5.878	5.27515
Q22015	ANK_REP_REGION domain-containing protein OS=Caenorhabditis elegans OX=6239 GN=CELE_R31.2 PE=1 SV=3	0.5	2.929	5.858	5.2572
Q23424	Transmembrane GTPase fzo-1 OS=Caenorhabditis elegans OX=6239 GN=fzo-1 PE=1 SV=1	4.677	27.393	5.85696	5.25627
O02219	Aryl hydrocarbon receptor nuclear translocator homolog OS=Caenorhabditis elegans OX=6239 GN=aha-1 PE=1 SV=1	0.5	2.927	5.854	5.25361
A0A7R9SUN5	Regulator of spindle assembly protein 2 OS=Caenorhabditis elegans OX=6239 GN=rsa-2 PE=1 SV=1	4.982	29.126	5.84625	5.24665
Q9U3D4	Phosphatidylcholine:ceramide cholinephosphotransferase 1 OS=Caenorhabditis elegans OX=6239 GN=sms-1 PE=1 SV=2	0.5	2.921	5.842	5.24284
Q95Y71	Large ribosomal subunit protein mL45 OS=Caenorhabditis elegans OX=6239 GN=mrpl-45 PE=3 SV=3	3.249	18.974	5.83995	5.241
A0A078BS72	Cysteine/serine-rich nuclear protein N-terminal domain-containing protein OS=Caenorhabditis elegans OX=6239 GN=C41D11.3 PE=3 SV=1	0.828	4.831	5.83454	5.23615
V6CJ50	Leucine-rich repeat protein soc-2 OS=Caenorhabditis elegans OX=6239 GN=soc-2 PE=1 SV=1	0.5	2.915	5.83	5.23207
Q20390	Palmitoyl-protein thioesterase 1 OS=Caenorhabditis elegans OX=6239 GN=ppt-1 PE=2 SV=2	1.48	8.627	5.82905	5.23122
Q23248	Ground-like domain-containing protein OS=Caenorhabditis elegans OX=6239 GN=grl-21 PE=1 SV=1	0.5	2.914	5.828	5.23028
Q9BL05	WD_REPEATS_REGION domain-containing protein OS=Caenorhabditis elegans OX=6239 GN=rbc-2 PE=1 SV=4	2.244	13.077	5.82754	5.22986
Q10953	Armadillo repeat-containing protein wrm-1 OS=Caenorhabditis elegans OX=6239 GN=wrm-1 PE=1 SV=2	0.5	2.906	5.812	5.21592
G5EGF4	Putative transcription factor egl-18 OS=Caenorhabditis elegans OX=6239 GN=egl-18 PE=1 SV=1	0.5	2.903	5.806	5.21053
Q9U9Y8	Serine/threonine kinase NLK OS=Caenorhabditis elegans OX=6239 GN=lit-1 PE=1 SV=1	3.171	18.315	5.77578	5.18341
G5EFD9	Disintegrin and metalloproteinase domain-containing protein 10 homolog OS=Caenorhabditis elegans OX=6239 GN=sup-17 PE=1 SV=1	1.753	10.072	5.74558	5.15631
Q9N4L5	S1 motif domain-containing protein OS=Caenorhabditis elegans OX=6239 GN=CELE_ZK973.1 PE=1 SV=1	0.5	2.869	5.738	5.14951
Q20573	Zf-C4pol domain-containing protein OS=Caenorhabditis elegans OX=6239 GN=CELE_F48F7.6 PE=4 SV=1	0.5	2.86	5.72	5.13335
G5EF82	RecQ-mediated genome instability protein 1 OS=Caenorhabditis elegans OX=6239 GN=rmh-2 PE=3 SV=1	0.5	2.857	5.714	5.12797
G5ECE3	Laminin subunit alpha lam-3 OS=Caenorhabditis elegans OX=6239 GN=lam-3 PE=1 SV=1	2.754	15.698	5.70007	5.11547
Q9N598	Vesicle transport protein USE1 OS=Caenorhabditis elegans OX=6239 GN=Y110A7A.11 PE=3 SV=2	0.5	2.846	5.692	5.10823
Q9BKU9	Tetratricopeptide repeat protein 5 OB fold domain-containing protein OS=Caenorhabditis elegans OX=6239 GN=CELE_Y37E3.1 PE=1 SV=1	1.33	7.545	5.67293	5.09111
P81299	Tyrosine-protein phosphatase cdc-14 OS=Caenorhabditis elegans OX=6239 GN=cdc-14 PE=1 SV=3	0.5	2.836	5.672	5.09028
G5ECI8	phenylalanine--tRNA ligase OS=Caenorhabditis elegans OX=6239 GN=fars-2 PE=1 SV=1	3.248	18.404	5.66626	5.08512
Q19479	FH2 domain-containing protein OS=Caenorhabditis elegans OX=6239 GN=inft-2 PE=1 SV=5	0.5	2.831	5.662	5.0813
Q965V9	Ubiquitin carboxyl-terminal hydrolase OS=Caenorhabditis elegans OX=6239 GN=ubh-3 PE=1 SV=2	0.5	2.829	5.658	5.07771
Q18983	Proteasome component Ecm29 N-terminal domain-containing protein OS=Caenorhabditis elegans OX=6239 GN=ecps-1 PE=1 SV=3	16.751	94.582	5.64635	5.06726
Q23068	Epoxide hydrolase OS=Caenorhabditis elegans OX=6239 GN=CELE_W01A11.1 PE=1 SV=1	5.263	29.659	5.63538	5.05741
Q19192	Eukaryotic translation initiation factor 2-alpha kinase pek-1 OS=Caenorhabditis elegans OX=6239 GN=pek-1 PE=1 SV=2	0.5	2.816	5.632	5.05438
Q8MNU7	COX assembly mitochondrial protein 2 homolog OS=Caenorhabditis elegans OX=6239 GN=C35D10.17 PE=3 SV=1	0.5	2.815	5.63	5.05258
G5EF65	UDP-glucuronate decarboxylase OS=Caenorhabditis elegans OX=6239 GN=sqv-1 PE=1 SV=1	1.629	9.166	5.62676	5.04968
O44477	Probable mitochondrial import inner membrane translocase subunit tim-17B.1 OS=Caenorhabditis elegans OX=6239 GN=timm-17B.1 PE=3 SV=1	0.947	5.326	5.62408	5.04727
Q10128	Interleukin cytokine receptor-related protein 2 OS=Caenorhabditis elegans OX=6239 GN=ilcr-2 PE=1 SV=1	0.5	2.81	5.62	5.04361
Q9TZ69	E2 ubiquitin-conjugating enzyme OS=Caenorhabditis elegans OX=6239 GN=ubc-20 PE=1 SV=1	3.925	22.057	5.61962	5.04327
B7FAS8	Endoplasmic oxidoreductin OS=Caenorhabditis elegans OX=6239 GN=ero-1 PE=1 SV=1	1.457	8.186	5.61839	5.04217
Q20089	Transthyretin-like family protein OS=Caenorhabditis elegans OX=6239 GN=ttr-20 PE=1 SV=1	0.5	2.806	5.612	5.03643
Q9N4X2	F-box C protein OS=Caenorhabditis elegans OX=6239 GN=fbxc-51 PE=1 SV=1	0.5	2.804	5.608	5.03284
P34424	Cyclin-T1.2 OS=Caenorhabditis elegans OX=6239 GN=cit-1.2 PE=3 SV=2	0.5	2.799	5.598	5.02387
Q9N5A2	Piwi domain-containing protein OS=Caenorhabditis elegans OX=6239 GN=CELE_Y104H12D.2 PE=1 SV=2	0.5	2.791	5.582	5.00951
O44406	3'-5' exonuclease eri-1 OS=Caenorhabditis elegans OX=6239 GN=eri-1 PE=1 SV=2	0.5	2.789	5.578	5.00592
Q21997	Derlin-2 OS=Caenorhabditis elegans OX=6239 GN=der-2 PE=2 SV=2	0.5	2.789	5.578	5.00592
Q9N595	Elongator complex protein 1 OS=Caenorhabditis elegans OX=6239 GN=elpc-1 PE=1 SV=3	5.037	28.087	5.57614	5.00424
P90846	BTB and MATH domain-containing protein 39 OS=Caenorhabditis elegans OX=6239 GN=bath-39 PE=4 SV=3	0.5	2.786	5.572	5.00053
P91453	Uncharacterized protein OS=Caenorhabditis elegans OX=6239 GN=CELE_T19B4.5 PE=1 SV=1	2.555	14.234	5.57104	4.99967
E9P861	PHD-type domain-containing protein OS=Caenorhabditis elegans OX=6239 GN=taf-3 PE=4 SV=1	0.5	2.785	5.57	4.99874
O62329	Double-strand telomeric DNA-binding proteins 1 OS=Caenorhabditis elegans OX=6239 GN=tebp-1 PE=1 SV=1	1.174	6.523	5.55622	4.98637
Q95XS0	Tudor domain-containing protein OS=Caenorhabditis elegans OX=6239 GN=eri-5 PE=1 SV=2	0.5	2.771	5.542	4.97361
U4PLN7	Uncharacterized protein OS=Caenorhabditis elegans OX=6239 GN=intk-1 PE=1 SV=1	0.5	2.769	5.538	4.97002
P90829	DNA polymerase delta catalytic subunit OS=Caenorhabditis elegans OX=6239 GN=F10C2.4 PE=3 SV=1	10.559	58.422	5.53291	4.96545
Q23360	valine--tRNA ligase OS=Caenorhabditis elegans OX=6239 GN=vars-1 PE=1 SV=3	1.781	9.853	5.53229	4.96489
O16992	Choline/carnitine acyltransferase domain-containing protein OS=Caenorhabditis elegans OX=6239 GN=CELE_W03F9.4 PE=1 SV=2	0.5	2.762	5.524	4.95746
Q9N4L6	Thioredoxin domain-containing protein OS=Caenorhabditis elegans OX=6239 GN=CELE_ZK973.11 PE=1 SV=2	0.5	2.762	5.524	4.95746
P91454	Mitochondrial import inner membrane translocase subunit TIM14 OS=Caenorhabditis elegans OX=6239 GN=dnj-21 PE=3 SV=1	0.5	2.76	5.52	4.95387
Q688C0	Small ribosomal subunit protein uS3m OS=Caenorhabditis elegans OX=6239 GN=mrps-24 PE=3 SV=1	1.346	7.427	5.51783	4.95192
Q9XXK4	FERM domain-containing protein OS=Caenorhabditis elegans OX=6239 GN=frm-7 PE=4 SV=2	0.5	2.758	5.516	4.95028
Q9TXI7	Phosphatidylinositol 3-kinase catalytic subunit type 3 OS=Caenorhabditis elegans OX=6239 GN=vps-34 PE=1 SV=1	0.998	5.503	5.51403	4.94851
Q8MNV7	SWI/SNF-related matrix-associated actin-dependent regulator of chromatin subfamily A-like protein 1 homolog OS=Caenorhabditis elegans OX=6239 GN=smrc-1 PE=3 SV=1	0.5	2.757	5.514	4.94848
Q22254	Store-operated calcium entry-associated regulatory factor OS=Caenorhabditis elegans OX=6239 GN=CELE_T06D8.9 PE=1 SV=2	0.5	2.756	5.512	4.94669
Q6BET5	RNA interference defective protein 11 OS=Caenorhabditis elegans OX=6239 GN=rde-11 PE=1 SV=1	0.5	2.753	5.506	4.9413
Q95QG1	Malectin domain-containing protein OS=Caenorhabditis elegans OX=6239 GN=CELE_F44E2.10 PE=1 SV=1	1.697	9.337	5.50206	4.93777
A0A5K1IC26	PDZ domain-containing protein OS=Caenorhabditis elegans OX=6239 GN=let-413 PE=1 SV=1	3.203	17.606	5.49672	4.93297
G5ECD6	Chitin synthase chs-1 OS=Caenorhabditis elegans OX=6239 GN=chs-1 PE=1 SV=1	0.5	2.747	5.494	4.93053
Q21454	Large ribosomal subunit protein bL35m OS=Caenorhabditis elegans OX=6239 GN=mrpl-35 PE=3 SV=2	0.5	2.738	5.476	4.91438
Q09443	Actin-like protein C08B11.6 OS=Caenorhabditis elegans OX=6239 GN=arp-6 PE=2 SV=3	0.5	2.729	5.458	4.89822
G5EGS3	Kinesin-like protein klp-12 OS=Caenorhabditis elegans OX=6239 GN=klp-12 PE=1 SV=1	0.5	2.729	5.458	4.89822
O45362	Uncharacterized protein OS=Caenorhabditis elegans OX=6239 GN=CELE_F14H3.3 PE=4 SV=2	0.5	2.723	5.446	4.88745
U4PSA1	Purine nucleoside phosphorylase OS=Caenorhabditis elegans OX=6239 GN=pnp-1 PE=1 SV=1	0.5	2.722	5.444	4.88566
H2L2D0	RRM domain-containing protein OS=Caenorhabditis elegans OX=6239 GN=rbm-25 PE=1 SV=1	4.142	22.511	5.43481	4.87742
Q19818	RING-type E3 ubiquitin transferase OS=Caenorhabditis elegans OX=6239 GN=nhl-2 PE=1 SV=2	9.793	53.158	5.42816	4.87145
Q19294	Cell division cycle protein 23 homolog OS=Caenorhabditis elegans OX=6239 GN=mat-3 PE=1 SV=2	3.795	20.586	5.42451	4.86817
O02109	Sigma non-opioid intracellular receptor 1 OS=Caenorhabditis elegans OX=6239 GN=CELE_W08F4.3 PE=1 SV=1	4.326	23.325	5.39182	4.83883
O45933	Nucleoporin SEH1 OS=Caenorhabditis elegans OX=6239 GN=npp-18 PE=3 SV=1	6.108	32.877	5.38261	4.83057
O02092	RNA polymerase Rpb4/RPC9 core domain-containing protein OS=Caenorhabditis elegans OX=6239 GN=rpb-4 PE=1 SV=3	0.5	2.688	5.376	4.82463
P34514	Anaphase-promoting complex subunit 2 OS=Caenorhabditis elegans OX=6239 GN=apc-2 PE=1 SV=3	0.5	2.686	5.372	4.82104
Q18888	TPR_REGION domain-containing protein OS=Caenorhabditis elegans OX=6239 GN=aipr-1 PE=1 SV=1	0.5	2.677	5.354	4.80489
Q05062	Cell division control protein 42 homolog OS=Caenorhabditis elegans OX=6239 GN=cdc-42 PE=1 SV=2	0.5	2.673	5.346	4.79771
Q21501	YEATS domain-containing protein OS=Caenorhabditis elegans OX=6239 GN=gfl-1 PE=1 SV=1	2.115	11.292	5.33901	4.79144
Q23651	Elongator complex protein 3 OS=Caenorhabditis elegans OX=6239 GN=elpc-3 PE=3 SV=2	5.399	28.799	5.33414	4.78706
Q9U397	Phosphoinositide phospholipase C OS=Caenorhabditis elegans OX=6239 GN=CELE_R06B9.5 PE=1 SV=1	0.5	2.665	5.33	4.78335
H2L0A6	Winged helix-turn-helix domain-containing protein OS=Caenorhabditis elegans OX=6239 GN=CELE_H14E04.2 PE=1 SV=1	8.341	44.413	5.32466	4.77856
Q22949	Probable glycerol-3-phosphate acyltransferase, mitochondrial OS=Caenorhabditis elegans OX=6239 GN=acl-6 PE=3 SV=1	0.5	2.657	5.314	4.76899
Q18034	Transcriptional repressor NF-X1 homolog OS=Caenorhabditis elegans OX=6239 GN=nfx-1 PE=3 SV=1	2.367	12.573	5.31179	4.76701
Q7YTF8	RNase H type-1 domain-containing protein OS=Caenorhabditis elegans OX=6239 GN=CELE_T09F3.5 PE=1 SV=2	0.5	2.653	5.306	4.76181
Q8WTM8	Guided entry of tail-anchored proteins factor 1 OS=Caenorhabditis elegans OX=6239 GN=wrb-1 PE=1 SV=2	0.5	2.637	5.274	4.7331
Q95XW8	Chromo domain-containing protein OS=Caenorhabditis elegans OX=6239 GN=cec-8 PE=1 SV=1	2.166	11.408	5.26685	4.72668
G5ECJ5	Baculoviral IAP repeat-containing protein bir-2 OS=Caenorhabditis elegans OX=6239 GN=bir-2 PE=2 SV=1	0.5	2.626	5.252	4.71335
Q9BKR0	N-acetyltransferase 9-like protein OS=Caenorhabditis elegans OX=6239 GN=Y67D2.5 PE=3 SV=2	0.5	2.626	5.252	4.71335
Q9N5S3	Zinc finger protein lsy-2 OS=Caenorhabditis elegans OX=6239 GN=lsy-2 PE=1 SV=2	1.911	10.013	5.23967	4.70228
Q20057	Enhancer of rudimentary homolog 2 OS=Caenorhabditis elegans OX=6239 GN=erh-2 PE=1 SV=2	6.756	35.398	5.23949	4.70213
P49404	Large ribosomal subunit protein uL3m OS=Caenorhabditis elegans OX=6239 GN=mrps-18C PE=3 SV=3	3.862	20.227	5.23744	4.70029
G5EFV7	ATP-dependent DNA helicase PIF1 OS=Caenorhabditis elegans OX=6239 GN=pif-1 PE=2 SV=1	0.5	2.615	5.23	4.69361
V6CKN0	THO complex subunit 2 OS=Caenorhabditis elegans OX=6239 GN=CELE_Y34D9A.3 PE=4 SV=1	1.342	7.012	5.22504	4.68915
O17040	Very-long-chain (3R)-3-hydroxyacyl-CoA dehydratase hpo-8 OS=Caenorhabditis elegans OX=6239 GN=hpo-8 PE=3 SV=2	1.569	8.184	5.21606	4.6811
Q8MXT1	Thioredoxin domain-containing protein OS=Caenorhabditis elegans OX=6239 GN=prdx-6 PE=1 SV=1	4.545	23.678	5.20968	4.67537
P34525	Signal peptidase complex subunit 3 OS=Caenorhabditis elegans OX=6239 GN=spcs-3 PE=1 SV=1	5.466	28.475	5.20948	4.67519
Q9N370	Ubiquitin carboxyl-terminal hydrolase OS=Caenorhabditis elegans OX=6239 GN=CELE_Y55F3AM.9 PE=1 SV=1	0.5	2.601	5.202	4.66848
Q9U1W8	U6 snRNA-associated Sm-like protein LSm3 OS=Caenorhabditis elegans OX=6239 GN=lsm-3 PE=1 SV=2	5.092	26.441	5.19266	4.66009
O45525	Cytochrome b-c1 complex subunit 8 OS=Caenorhabditis elegans OX=6239 GN=CELE_F45H10.2 PE=1 SV=1	0.5	2.593	5.186	4.65412
H2KZF0	FAM69 protein-kinase domain-containing protein OS=Caenorhabditis elegans OX=6239 GN=C53D5.1 PE=4 SV=1	0.5	2.593	5.186	4.65412
Q9N3K5	PDZ domain-containing protein OS=Caenorhabditis elegans OX=6239 GN=CELE_Y50D7A.8 PE=4 SV=5	0.5	2.591	5.182	4.65053
Q9U1Q7	Intron-binding protein aquarius OS=Caenorhabditis elegans OX=6239 GN=emb-4 PE=1 SV=4	17.483	90.46	5.17417	4.6435
Q95R11	Chloride channel protein CLC-d OS=Caenorhabditis elegans OX=6239 GN=CELE_F28B3.10 PE=1 SV=1	0.5	2.587	5.174	4.64335
A0A0K3AWM6	Protein mom-5 OS=Caenorhabditis elegans OX=6239 GN=mom-5 PE=1 SV=1	0.5	2.581	5.162	4.63258
Q21275	PARP-type domain-containing protein OS=Caenorhabditis elegans OX=6239 GN=CELE_K07C5.3 PE=1 SV=1	5.489	28.325	5.16032	4.63108
P90841	Neuroblastoma-amplified sequence OS=Caenorhabditis elegans OX=6239 GN=smgl-1 PE=1 SV=2	2.438	12.561	5.15217	4.62376
Q19971	Tudor domain-containing protein OS=Caenorhabditis elegans OX=6239 GN=CELE_F32E10.5 PE=1 SV=1	0.5	2.572	5.144	4.61643
Q22429	Double-strand telomeric DNA-binding proteins 2 OS=Caenorhabditis elegans OX=6239 GN=tebp-2 PE=1 SV=1	2.415	12.412	5.13954	4.61243
P34547	Ubiquitin carboxyl-terminal hydrolase 46 OS=Caenorhabditis elegans OX=6239 GN=usp-46 PE=1 SV=3	0.5	2.568	5.136	4.60925
G5EDN3	Protein timeless homolog OS=Caenorhabditis elegans OX=6239 GN=tim-1 PE=1 SV=1	8.652	44.352	5.12621	4.60047
Q19580	Lebercilin domain-containing protein OS=Caenorhabditis elegans OX=6239 GN=CELE_F18H3.4 PE=1 SV=2	1.867	9.554	5.1173	4.59247
G5EC24	Tyrosine-protein phosphatase non-receptor type ptp-2 OS=Caenorhabditis elegans OX=6239 GN=ptp-2 PE=1 SV=1	4.983	25.498	5.117	4.5922
Q95XN5	RING-type domain-containing protein OS=Caenorhabditis elegans OX=6239 GN=CELE_Y71G12B.13 PE=4 SV=2	0.5	2.557	5.114	4.58951
Q9U3A0	P-granule-associated novel protein 1 OS=Caenorhabditis elegans OX=6239 GN=pan-1 PE=1 SV=1	0.5	2.556	5.112	4.58771
Q9U1X6	ER membrane protein complex subunit 3 OS=Caenorhabditis elegans OX=6239 GN=emc-3 PE=1 SV=1	2.367	12.084	5.1052	4.5816
O17895	ABC transmembrane type-1 domain-containing protein OS=Caenorhabditis elegans OX=6239 GN=haf-3 PE=1 SV=2	1.642	8.352	5.08648	4.56481
Q9XWI2	Rab-GAP TBC domain-containing protein OS=Caenorhabditis elegans OX=6239 GN=tbc-20 PE=1 SV=2	0.5	2.543	5.086	4.56438
P17221	Sex-determining protein fem-1 OS=Caenorhabditis elegans OX=6239 GN=fem-1 PE=1 SV=1	0.5	2.543	5.086	4.56438
Q19518	Phosphatidylinositol glycan, class T OS=Caenorhabditis elegans OX=6239 GN=pigt-1 PE=1 SV=1	0.5	2.54	5.08	4.55899
Q19555	Cohesin subunit scc-3 OS=Caenorhabditis elegans OX=6239 GN=scc-3 PE=1 SV=1	11.424	58.014	5.07826	4.55743
P34498	Probable pre-mRNA-splicing factor ATP-dependent RNA helicase mog-1 OS=Caenorhabditis elegans OX=6239 GN=mog-1 PE=1 SV=2	4.967	25.185	5.07047	4.55044
Q09652	Glutathione S-transferase kappa 1 OS=Caenorhabditis elegans OX=6239 GN=gstk-1 PE=3 SV=1	0.5	2.535	5.07	4.55002
A5JYZ2	RNase NYN domain-containing protein OS=Caenorhabditis elegans OX=6239 GN=CELE_M01E5.3 PE=1 SV=1	1.602	8.113	5.06429	4.5449
Q6A575	Large ribosomal subunit protein bL21m OS=Caenorhabditis elegans OX=6239 GN=mrpl-21 PE=1 SV=1	3.014	15.236	5.05508	4.53662
Q22252	FUN14 domain-containing protein fndc-1 OS=Caenorhabditis elegans OX=6239 GN=fndc-1 PE=2 SV=1	0.5	2.521	5.042	4.52489
O16526	Phospholipid/glycerol acyltransferase domain-containing protein OS=Caenorhabditis elegans OX=6239 GN=acl-8 PE=3 SV=2	0.5	2.52	5.04	4.52309
Q9N359	COP9 signalosome complex subunit 4 OS=Caenorhabditis elegans OX=6239 GN=csn-4 PE=1 SV=1	8.282	41.711	5.03634	4.51981
G5EBU2	DM13 domain-containing protein OS=Caenorhabditis elegans OX=6239 GN=XG314 PE=1 SV=1	0.5	2.518	5.036	4.5195
Q9BIB8	Importin N-terminal domain-containing protein OS=Caenorhabditis elegans OX=6239 GN=imb-1 PE=1 SV=3	14.644	73.74	5.03551	4.51906
L8E917	Vacuolar protein sorting-associated protein 26 OS=Caenorhabditis elegans OX=6239 GN=vps-26 PE=1 SV=1	4.328	21.781	5.03258	4.51643
G5EEN4	Germinal center kinase 3 OS=Caenorhabditis elegans OX=6239 GN=gck-3 PE=1 SV=1	0.5	2.516	5.032	4.51592
Q95XP4	Semaphorin-2A OS=Caenorhabditis elegans OX=6239 GN=mab-20 PE=1 SV=1	1.261	6.329	5.01903	4.50428
P90793	PC-esterase domain-containing protein 1B OS=Caenorhabditis elegans OX=6239 GN=CELE_D2030.8 PE=1 SV=3	0.5	2.508	5.016	4.50156
Q9UAV3	Ubiquitin carboxyl-terminal hydrolase OS=Caenorhabditis elegans OX=6239 GN=ubh-1 PE=1 SV=1	2.743	13.728	5.00474	4.49145
Q9N2X7	Transmembrane protein 50A OS=Caenorhabditis elegans OX=6239 GN=CELE_Y74C10AL.2 PE=3 SV=1	0.5	2.5	5	4.4872
Q20955	Uncharacterized protein OS=Caenorhabditis elegans OX=6239 GN=CELE_F57G12.1 PE=4 SV=1	0.5	2.499	4.998	4.4854
A0A1T5HUK0	Ubiquitin-conjugating enzyme E2 J2 OS=Caenorhabditis elegans OX=6239 GN=ubc-15 PE=1 SV=1	4.328	21.612	4.99353	4.48139
Q9N368	RRM domain-containing protein OS=Caenorhabditis elegans OX=6239 GN=rbm-39 PE=1 SV=2	5.871	29.315	4.99319	4.48108
Q20318	Protein lin-49 OS=Caenorhabditis elegans OX=6239 GN=lin-49 PE=1 SV=1	0.5	2.495	4.99	4.47822
G5EDU4	EOR-1 OS=Caenorhabditis elegans OX=6239 GN=eor-1 PE=2 SV=1	0.5	2.494	4.988	4.47643
H2KZ07	C-type lectin domain-containing protein OS=Caenorhabditis elegans OX=6239 GN=clec-266 PE=1 SV=1	2.497	12.411	4.97036	4.4606
Q10008	Uncharacterized protein T19C3.2 OS=Caenorhabditis elegans OX=6239 GN=T19C3.2 PE=4 SV=2	0.5	2.484	4.968	4.45848
G5EFP4	Leucine-rich repeat-containing protein let-4 OS=Caenorhabditis elegans OX=6239 GN=sym-1 PE=1 SV=1	4.192	20.807	4.9635	4.45444
G5EFR6	Plasma membrane calcium-transporting ATPase mca-1 OS=Caenorhabditis elegans OX=6239 GN=mca-1 PE=1 SV=1	3.936	19.511	4.95706	4.44866
Q9N2Z7	E3 ubiquitin-protein ligase wwp-1 OS=Caenorhabditis elegans OX=6239 GN=wwp-1 PE=1 SV=2	1.062	5.264	4.95669	4.44832
Q22019	Probable DNA replication complex GINS protein PSF1 OS=Caenorhabditis elegans OX=6239 GN=psf-1 PE=1 SV=2	3.384	16.769	4.95538	4.44715
P91136	Nucleolar complex protein 3 homolog OS=Caenorhabditis elegans OX=6239 GN=C37H5.5 PE=3 SV=3	0.5	2.472	4.944	4.43694
Q17974	Leucine-rich PPR motif-containing protein, mitochondrial OS=Caenorhabditis elegans OX=6239 GN=mma-1 PE=1 SV=1	10.719	52.956	4.94039	4.4337
P52887	Dolichyl pyrophosphate Glc1Man9GlcNAc2 alpha-1,3-glucosyltransferase OS=Caenorhabditis elegans OX=6239 GN=algn-8 PE=3 SV=3	0.5	2.47	4.94	4.43335
Q95ZM2	Beta-Casp domain-containing protein OS=Caenorhabditis elegans OX=6239 GN=ints-9 PE=1 SV=1	2.845	14.051	4.93884	4.43231
Q10944	Putative acid phosphatase 5 OS=Caenorhabditis elegans OX=6239 GN=pho-5 PE=1 SV=3	0.5	2.469	4.938	4.43156
Q09348	Uncharacterized protein T05H10.4 OS=Caenorhabditis elegans OX=6239 GN=T05H10.4 PE=4 SV=1	3.556	17.544	4.93363	4.42764
P34529	Endoribonuclease dcr-1 OS=Caenorhabditis elegans OX=6239 GN=dcr-1 PE=1 SV=3	9.622	47.42	4.92829	4.42284
Q9XV33	Eukaryotic translation initiation factor 3 30 kDa subunit OS=Caenorhabditis elegans OX=6239 GN=CELE_F40D4.13 PE=1 SV=1	0.5	2.458	4.916	4.41181
O17245	CDK-activating kinase assembly factor MAT1 OS=Caenorhabditis elegans OX=6239 GN=mnat-1 PE=1 SV=3	0.5	2.455	4.91	4.40643
O44769	Endoplasmic reticulum-like protein OS=Caenorhabditis elegans OX=6239 GN=CELE_K04F10.3 PE=1 SV=3	0.5	2.455	4.91	4.40643
Q11115	Uncharacterized protein C03B1.9 OS=Caenorhabditis elegans OX=6239 GN=C03B1.9 PE=4 SV=2	0.5	2.455	4.91	4.40643
Q94050	Small Nuclear RNA (snRNA) Associated protein OS=Caenorhabditis elegans OX=6239 GN=sna-2 PE=1 SV=1	3.958	19.401	4.90172	4.39899
P46551	Cyclin-dependent kinase 12 OS=Caenorhabditis elegans OX=6239 GN=cdk-12 PE=1 SV=4	2.665	13.036	4.89156	4.38988
Q18250	Early growth response factor homolog 1 OS=Caenorhabditis elegans OX=6239 GN=egrh-1 PE=1 SV=3	0.5	2.445	4.89	4.38848
Q9BIB3	Probable protein phosphatase methylesterase 1 OS=Caenorhabditis elegans OX=6239 GN=B0464.9 PE=3 SV=1	2.472	12.036	4.86893	4.36957
Q9N4M0	PPM-type phosphatase domain-containing protein OS=Caenorhabditis elegans OX=6239 GN=pdp-1 PE=1 SV=1	0.5	2.433	4.866	4.36694
Q3V5J4	Proton-coupled zinc antiporter SLC30A9, mitochondrial OS=Caenorhabditis elegans OX=6239 GN=slc-30a9 PE=1 SV=3	0.5	2.433	4.866	4.36694
Q9U3N5	Thioredoxin reductase-like selenoprotein T homolog selt-1.1 OS=Caenorhabditis elegans OX=6239 GN=selt-1.1 PE=2 SV=2	4.059	19.724	4.85932	4.36095
Q93616	STI1 domain-containing protein OS=Caenorhabditis elegans OX=6239 GN=lsy-22 PE=1 SV=3	5.402	26.209	4.85172	4.35413
H2L089	RING-type domain-containing protein OS=Caenorhabditis elegans OX=6239 GN=par-2 PE=4 SV=1	0.5	2.425	4.85	4.35258
G5EBW2	ubiquitinyl hydrolase 1 OS=Caenorhabditis elegans OX=6239 GN=usp-50 PE=1 SV=1	3.699	17.932	4.8478	4.3506
Q9BL86	Large ribosomal subunit protein mL38 OS=Caenorhabditis elegans OX=6239 GN=mrpl-38 PE=1 SV=1	3.04	14.736	4.84737	4.35022
Q9BKS1	Elongin-C OS=Caenorhabditis elegans OX=6239 GN=elc-1 PE=1 SV=1	5.457	26.444	4.84589	4.34889
Q95XD0	Exosome complex component RRP4 homolog OS=Caenorhabditis elegans OX=6239 GN=exos-2 PE=2 SV=1	1.734	8.372	4.82814	4.33297
Q95R12	Phospholipid/glycerol acyltransferase domain-containing protein OS=Caenorhabditis elegans OX=6239 GN=acl-11 PE=1 SV=2	0.5	2.414	4.828	4.33284
P16356	DNA-directed RNA polymerase II subunit RPB1 OS=Caenorhabditis elegans OX=6239 GN=ama-1 PE=1 SV=3	18.188	87.807	4.82774	4.33261
Q9XWU8	Ectopic P granules protein 3 OS=Caenorhabditis elegans OX=6239 GN=epg-3 PE=2 SV=2	3.567	17.207	4.82394	4.3292
Q19734	p-GlycoProtein related OS=Caenorhabditis elegans OX=6239 GN=pgp-13 PE=3 SV=3	0.5	2.41	4.82	4.32566
Q6A586	Hyccin OS=Caenorhabditis elegans OX=6239 GN=CELE_D1069.3 PE=1 SV=1	0.5	2.408	4.816	4.32207
Q9U3C0	Transmembrane protein 144 homolog OS=Caenorhabditis elegans OX=6239 GN=CELE_K07F5.12 PE=3 SV=1	0.5	2.408	4.816	4.32207
G5EF77	serine--tRNA ligase OS=Caenorhabditis elegans OX=6239 GN=sars-2 PE=1 SV=1	1.157	5.571	4.81504	4.32121
H2L083	Ground-like domain-containing protein OS=Caenorhabditis elegans OX=6239 GN=grl-16 PE=1 SV=1	0.5	2.405	4.81	4.31668
A9D699	HIT-type domain-containing protein OS=Caenorhabditis elegans OX=6239 GN=zhit-1 PE=1 SV=1	0.5	2.403	4.806	4.31309
Q400N4	RING-type E3 ubiquitin transferase OS=Caenorhabditis elegans OX=6239 GN=marc-6 PE=1 SV=2	0.5	2.402	4.804	4.3113
O45303	BPL/LPL catalytic domain-containing protein OS=Caenorhabditis elegans OX=6239 GN=lipt-1 PE=1 SV=3	0.5	2.401	4.802	4.3095
Q23361	Dol-P-Man:Man(7)GlcNAc(2)-PP-Dol alpha-1,6-mannosyltransferase OS=Caenorhabditis elegans OX=6239 GN=algn-12 PE=1 SV=2	0.5	2.399	4.798	4.30591
G5EGS5	Golgi-specific brefeldin A-resistance guanine nucleotide exchange factor 1 homolog OS=Caenorhabditis elegans OX=6239 GN=gbf-1 PE=3 SV=1	9.155	43.824	4.78689	4.29595
O17839	Large ribosomal subunit protein mL54 OS=Caenorhabditis elegans OX=6239 GN=mrpl-54 PE=1 SV=2	2.577	12.284	4.76678	4.2779
H2FLI6	HOOK domain-containing protein OS=Caenorhabditis elegans OX=6239 GN=C17E4.20 PE=1 SV=1	0.5	2.382	4.764	4.2754
O76687	Transmembrane protein 120 homolog OS=Caenorhabditis elegans OX=6239 GN=tmem-120 PE=1 SV=2	0.938	4.467	4.76226	4.27384
Q21625	DNA polymerase alpha subunit B OS=Caenorhabditis elegans OX=6239 GN=div-1 PE=3 SV=3	11.051	52.582	4.75812	4.27013
Q6BES8	Uncharacterized protein OS=Caenorhabditis elegans OX=6239 GN=CELE_F53F4.16 PE=1 SV=1	0.5	2.379	4.758	4.27002
Q18237	Structural maintenance of chromosomes protein 5 OS=Caenorhabditis elegans OX=6239 GN=smc-5 PE=1 SV=2	7.675	36.48	4.75309	4.26561
P41886	BTB and MATH domain-containing protein 41 OS=Caenorhabditis elegans OX=6239 GN=bath-41 PE=1 SV=1	0.88	4.182	4.75227	4.26488
Q19266	Protein kinase C-like 3 OS=Caenorhabditis elegans OX=6239 GN=pkc-3 PE=1 SV=1	3.995	18.979	4.75069	4.26345
Q95QQ9	Cortactin-binding protein-2 N-terminal domain-containing protein OS=Caenorhabditis elegans OX=6239 GN=C49H3.6 PE=1 SV=2	0.5	2.371	4.742	4.25566
O01658	Bifunctional lysine-specific demethylase and histidyl-hydroxylase NO66 OS=Caenorhabditis elegans OX=6239 GN=jmjc-1 PE=3 SV=2	1.11	5.262	4.74054	4.25435
Q18942	Pre-mRNA-splicing factor 38 OS=Caenorhabditis elegans OX=6239 GN=prp-38 PE=1 SV=1	0.5	2.37	4.74	4.25386
O45685	BLOC-1-related complex subunit 8 homolog OS=Caenorhabditis elegans OX=6239 GN=blos-9 PE=3 SV=2	0.5	2.363	4.726	4.2413
O45367	Non-structural maintenance of chromosomes element 4 OS=Caenorhabditis elegans OX=6239 GN=CELE_F14H3.6 PE=1 SV=2	8.171	38.607	4.72488	4.24029
P90835	MIF-like protein mif-3 OS=Caenorhabditis elegans OX=6239 GN=mif-3 PE=3 SV=1	0.5	2.357	4.714	4.23053
Q22560	Importin subunit alpha-1 OS=Caenorhabditis elegans OX=6239 GN=ima-1 PE=1 SV=1	0.5	2.354	4.708	4.22514
Q9N3P1	Protein pid-2 OS=Caenorhabditis elegans OX=6239 GN=pid-2 PE=1 SV=2	0.5	2.354	4.708	4.22514
Q19803	Smr domain-containing protein OS=Caenorhabditis elegans OX=6239 GN=nonu-1 PE=1 SV=2	0.5	2.353	4.706	4.22335
Q9XWW9	SNF2 N-terminal domain-containing protein OS=Caenorhabditis elegans OX=6239 GN=CELE_Y43F8B.14 PE=4 SV=1	0.5	2.353	4.706	4.22335
Q22528	RTP1_C1 domain-containing protein OS=Caenorhabditis elegans OX=6239 GN=ekl-6 PE=1 SV=3	6.054	28.479	4.70416	4.2217
U4PRA5	ATP-dependent RNA helicase DHX34 OS=Caenorhabditis elegans OX=6239 GN=smgl-2 PE=4 SV=1	0.5	2.352	4.704	4.22155
Q23419	PH domain-containing protein OS=Caenorhabditis elegans OX=6239 GN=tbc-2 PE=1 SV=2	4.812	22.556	4.68745	4.2067
Q9U2S6	Peptidyl-prolyl cis-trans isomerase E OS=Caenorhabditis elegans OX=6239 GN=cyn-13 PE=1 SV=1	5.56	26.041	4.68363	4.20328
Q19375	IWS1-like protein OS=Caenorhabditis elegans OX=6239 GN=F13B12.1 PE=3 SV=1	2.324	10.878	4.68072	4.20067
Q9NA81	Trafficking protein particle complex subunit 5 OS=Caenorhabditis elegans OX=6239 GN=trpp-5 PE=1 SV=1	0.5	2.333	4.666	4.18745
Q9NAB7	Amidase domain-containing protein OS=Caenorhabditis elegans OX=6239 GN=CELE_Y53F4B.18 PE=1 SV=1	5.757	26.838	4.6618	4.18369
A5HWA8	Transcription factor efl-2 OS=Caenorhabditis elegans OX=6239 GN=efl-2 PE=2 SV=1	0.5	2.325	4.65	4.17309
Q20762	Uncharacterized protein F54D1.6 OS=Caenorhabditis elegans OX=6239 GN=F54D1.6 PE=1 SV=4	0.5	2.319	4.638	4.16232
Q9U1S3	Golgi pH regulator OS=Caenorhabditis elegans OX=6239 GN=gphr-1 PE=1 SV=1	0.5	2.318	4.636	4.16053
B3CKG1	Ubiquitin-related modifier 1 homolog OS=Caenorhabditis elegans OX=6239 GN=urm-1 PE=3 SV=3	0.5	2.318	4.636	4.16053
Q18384	Beta-lactamase-related domain-containing protein OS=Caenorhabditis elegans OX=6239 GN=lact-5 PE=1 SV=1	0.5	2.316	4.632	4.15694
Q10661	Dosage compensation protein dpy-30 OS=Caenorhabditis elegans OX=6239 GN=dpy-30 PE=1 SV=1	0.5	2.316	4.632	4.15694
Q9GZI7	Reverse transcriptase domain-containing protein OS=Caenorhabditis elegans OX=6239 GN=eri-3 PE=1 SV=3	0.5	2.316	4.632	4.15694
Q9N4T5	ubiquitinyl hydrolase 1 OS=Caenorhabditis elegans OX=6239 GN=otub-2 PE=3 SV=2	0.5	2.316	4.632	4.15694
Q17750	E3 UFM1-protein ligase 1 homolog OS=Caenorhabditis elegans OX=6239 GN=ufl-1 PE=3 SV=1	5.62	26.006	4.6274	4.15281
G5ED46	Calsyntenin-1 OS=Caenorhabditis elegans OX=6239 GN=casy-1 PE=1 SV=1	0.5	2.313	4.626	4.15155
Q9N589	Phosphatidylinositol-3,5-bisphosphate 3-phosphatase mtm-1 OS=Caenorhabditis elegans OX=6239 GN=mtm-1 PE=1 SV=2	0.5	2.313	4.626	4.15155
A5JYU5	Zinc-hook domain-containing protein OS=Caenorhabditis elegans OX=6239 GN=rad-50 PE=1 SV=1	9.732	45.005	4.62443	4.15015
Q9BI63	Trafficking protein particle complex subunit 8 OS=Caenorhabditis elegans OX=6239 GN=trpp-8 PE=3 SV=2	4.164	19.24	4.62056	4.14667
P91401	Beta-catenin-like protein 1 N-terminal domain-containing protein OS=Caenorhabditis elegans OX=6239 GN=ctnb-1 PE=1 SV=1	2.577	11.9	4.61777	4.14417
P90917	Probable histone-binding protein rba-1 OS=Caenorhabditis elegans OX=6239 GN=rba-1 PE=1 SV=1	7.434	34.265	4.60923	4.1365
Q23258	Secreted protein OS=Caenorhabditis elegans OX=6239 GN=CELE_ZC373.2 PE=1 SV=2	0.5	2.303	4.606	4.13361
Q20102	BLOC-1-related complex subunit 7 OS=Caenorhabditis elegans OX=6239 GN=CELE_F36D4.1 PE=4 SV=3	0.5	2.302	4.604	4.13181
Q20952	Adducin-related protein 2 OS=Caenorhabditis elegans OX=6239 GN=add-2 PE=2 SV=1	0.5	2.3	4.6	4.12822
H2KZI6	C3H1-type domain-containing protein OS=Caenorhabditis elegans OX=6239 GN=zfp-3 PE=1 SV=1	0.5	2.299	4.598	4.12643
A7DT40	WD_REPEATS_REGION domain-containing protein OS=Caenorhabditis elegans OX=6239 GN=CELE_F49D11.10 PE=1 SV=2	1.321	6.07	4.595	4.12374
Q8WQG1	ER membrane protein complex subunit 7 homolog OS=Caenorhabditis elegans OX=6239 GN=C35D10.1 PE=3 SV=1	0.883	4.052	4.5889	4.11826
P46580	Protein arginine N-methyltransferase 5 OS=Caenorhabditis elegans OX=6239 GN=prmt-5 PE=1 SV=2	6.682	30.568	4.57468	4.1055
Q21588	SXP/RAL-2 family protein Ani s 5-like cation-binding domain-containing protein OS=Caenorhabditis elegans OX=6239 GN=srlf-17 PE=4 SV=1	0.5	2.279	4.558	4.09053
Q7JP67	RING-type E3 ubiquitin transferase OS=Caenorhabditis elegans OX=6239 GN=CELE_F10D7.5 PE=4 SV=1	0.5	2.278	4.556	4.08873
Q9BKQ5	Rab proteins geranylgeranyltransferase component A 1 OS=Caenorhabditis elegans OX=6239 GN=rep-1 PE=1 SV=1	2.9	13.211	4.55552	4.0883
P34415	Uncharacterized protein F42H10.2 OS=Caenorhabditis elegans OX=6239 GN=F42H10.2 PE=4 SV=1	0.5	2.273	4.546	4.07976
Q22810	Homeobox domain-containing protein OS=Caenorhabditis elegans OX=6239 GN=ceh-41 PE=4 SV=1	0.5	2.271	4.542	4.07617
O16248	t-SNARE coiled-coil homology domain-containing protein OS=Caenorhabditis elegans OX=6239 GN=CELE_F44E7.3 PE=4 SV=1	0.5	2.271	4.542	4.07617
P32742	Inhibitor of nuclear factor kappa-B kinase epsilon subunit homolog 1 OS=Caenorhabditis elegans OX=6239 GN=ikke-1 PE=1 SV=5	2.164	9.819	4.53743	4.07207
P52016	Peptidyl-prolyl cis-trans isomerase 8 OS=Caenorhabditis elegans OX=6239 GN=cyn-8 PE=2 SV=2	0.5	2.267	4.534	4.06899
Q10669	Mediator of RNA polymerase II transcription subunit 23 OS=Caenorhabditis elegans OX=6239 GN=sur-2 PE=1 SV=1	0.5	2.258	4.516	4.05284
Q19096	SUppressor of activated let-60 Ras OS=Caenorhabditis elegans OX=6239 GN=sur-7 PE=1 SV=2	0.5	2.258	4.516	4.05284
Q9U3J2	Transmembrane protein OS=Caenorhabditis elegans OX=6239 GN=tag-280 PE=1 SV=1	0.5	2.255	4.51	4.04745
P91492	Movement protein OS=Caenorhabditis elegans OX=6239 GN=CELE_T23B3.1 PE=1 SV=1	0.5	2.253	4.506	4.04386
Q20637	Uncharacterized protein OS=Caenorhabditis elegans OX=6239 GN=CELE_F52A8.1 PE=1 SV=1	0.5	2.253	4.506	4.04386
Q966M5	Mediator of RNA polymerase II transcription subunit 18 OS=Caenorhabditis elegans OX=6239 GN=mdt-18 PE=3 SV=1	0.5	2.247	4.494	4.03309
O62228	F-box domain-containing protein OS=Caenorhabditis elegans OX=6239 GN=CELE_F35E2.8 PE=4 SV=1	0.5	2.242	4.484	4.02412
Q22291	Saposin B-type domain-containing protein OS=Caenorhabditis elegans OX=6239 GN=spp-1 PE=1 SV=2	0.5	2.239	4.478	4.01873
Q9XVA1	INSulin related OS=Caenorhabditis elegans OX=6239 GN=ins-37 PE=3 SV=2	0.5	2.236	4.472	4.01335
Q95R07	K Homology domain-containing protein OS=Caenorhabditis elegans OX=6239 GN=mex-3 PE=1 SV=1	6.586	29.449	4.47145	4.01286
Q09441	SWI/SNF chromatin remodeling complex subunit swsn-7 OS=Caenorhabditis elegans OX=6239 GN=swsn-7 PE=2 SV=1	13.476	60.248	4.47076	4.01224
G5EDL4	Dot/Icm T4SS effector OS=Caenorhabditis elegans OX=6239 GN=CELE_R05H10.3 PE=1 SV=1	5.488	24.525	4.46884	4.01051
Q9BKW0	MTTase N-terminal domain-containing protein OS=Caenorhabditis elegans OX=6239 GN=CELE_Y92H12BL.4 PE=1 SV=5	0.5	2.232	4.464	4.00617
Q11098	Tetraspanin-17 OS=Caenorhabditis elegans OX=6239 GN=tsp-17 PE=1 SV=4	0.5	2.229	4.458	4.00078
O01902	BLOC-1-related complex subunit 5 OS=Caenorhabditis elegans OX=6239 GN=sam-4 PE=1 SV=2	0.5	2.228	4.456	3.99899
Q93339	Pre-mRNA processing factor 4 (PRP4)-like domain-containing protein OS=Caenorhabditis elegans OX=6239 GN=prp-4 PE=1 SV=1	2.68	11.934	4.45299	3.99628
Q09265	Histone-lysine N-methyltransferase Suv4-20 OS=Caenorhabditis elegans OX=6239 GN=set-4 PE=1 SV=1	0.5	2.226	4.452	3.9954
H2FLG5	PH domain-containing protein OS=Caenorhabditis elegans OX=6239 GN=CELE_M03C11.3 PE=1 SV=1	1.402	6.241	4.4515	3.99495
O62349	DZF domain-containing protein OS=Caenorhabditis elegans OX=6239 GN=CELE_R11H6.5 PE=1 SV=2	0.5	2.225	4.45	3.99361
U4PBL3	3-dehydrosphinganine reductase OS=Caenorhabditis elegans OX=6239 GN=CELE_Y37E11AM.3 PE=1 SV=1	1.875	8.339	4.44747	3.99133
O16772	DUF148 domain-containing protein OS=Caenorhabditis elegans OX=6239 GN=CELE_R07C3.13 PE=4 SV=2	0.5	2.222	4.444	3.98822
Q9NF14	BTB and MATH domain-containing protein 40 OS=Caenorhabditis elegans OX=6239 GN=bath-40 PE=1 SV=1	0.5	2.221	4.442	3.98643
Q8IG41	ULP_PROTEASE domain-containing protein OS=Caenorhabditis elegans OX=6239 GN=C35D10.7 PE=4 SV=1	0.5	2.22	4.44	3.98463
Q3Y3Z9	Acetyltransf_18 domain-containing protein OS=Caenorhabditis elegans OX=6239 GN=C01B10.11 PE=1 SV=3	3.206	14.222	4.43606	3.98109
Q10011	Uncharacterized protein T19C3.5 OS=Caenorhabditis elegans OX=6239 GN=T19C3.5 PE=1 SV=3	0.5	2.218	4.436	3.98104
Q95ZK1	receptor protein-tyrosine kinase OS=Caenorhabditis elegans OX=6239 GN=CELE_W04G5.10 PE=4 SV=2	0.5	2.217	4.434	3.97925
O62255	m7GpppN-mRNA hydrolase dcap-2 OS=Caenorhabditis elegans OX=6239 GN=dcap-2 PE=1 SV=4	3.299	14.609	4.42831	3.97414
F5GU86	OTU domain-containing protein OS=Caenorhabditis elegans OX=6239 GN=otub-3 PE=1 SV=1	1.223	5.413	4.426	3.97207
Q09397	F-box domain-containing protein OS=Caenorhabditis elegans OX=6239 GN=skpt-1 PE=4 SV=2	0.5	2.213	4.426	3.97207
O45458	AUDH_Cupin domain-containing protein OS=Caenorhabditis elegans OX=6239 GN=CELE_F36D3.1 PE=1 SV=2	0.5	2.211	4.422	3.96848
D0VWM8	Tar DNA-binding protein homolog 1 OS=Caenorhabditis elegans OX=6239 GN=tdp-1 PE=1 SV=1	6.076	26.828	4.4154	3.96256
Q22392	DeHydrogenases, Short chain OS=Caenorhabditis elegans OX=6239 GN=dhs-19 PE=1 SV=1	2.171	9.581	4.41317	3.96056
O76365	Cytoplasmic tRNA 2-thiolation protein 1 OS=Caenorhabditis elegans OX=6239 GN=tut-1 PE=1 SV=1	2.437	10.73	4.40295	3.95138
Q95XN0	LIN-65L OS=Caenorhabditis elegans OX=6239 GN=lin-65 PE=1 SV=2	3.945	17.365	4.40177	3.95033
O62214	CTCHY-type domain-containing protein OS=Caenorhabditis elegans OX=6239 GN=CELE_F33A8.4 PE=1 SV=1	0.5	2.198	4.396	3.94514
O01964	RBR-type E3 ubiquitin transferase OS=Caenorhabditis elegans OX=6239 GN=ari-1.2 PE=3 SV=1	0.5	2.197	4.394	3.94335
B3WFW5	Transmembrane 9 superfamily member OS=Caenorhabditis elegans OX=6239 GN=CELE_ZK858.6 PE=1 SV=1	1.809	7.944	4.39138	3.94099
P91040	Target of rapamycin complex subunit lst8 OS=Caenorhabditis elegans OX=6239 GN=mlst-8 PE=1 SV=1	3.697	16.227	4.38923	3.93907
O01737	Protein strawberry notch homolog OS=Caenorhabditis elegans OX=6239 GN=let-765 PE=1 SV=3	1.904	8.353	4.38708	3.93714
Q10576	Prolyl 4-hydroxylase subunit alpha-1 OS=Caenorhabditis elegans OX=6239 GN=dpy-18 PE=1 SV=2	8.244	36.107	4.37979	3.9306
A9D4S6	TPR_REGION domain-containing protein OS=Caenorhabditis elegans OX=6239 GN=syf-3 PE=1 SV=1	8.226	36.028	4.37977	3.93058
O17287	Mitochondrial import receptor subunit TOM22 homolog OS=Caenorhabditis elegans OX=6239 GN=tomm-22 PE=3 SV=1	6.358	27.806	4.37339	3.92485
Q9XW78	FAM172 family protein homolog Y75B8A.31 OS=Caenorhabditis elegans OX=6239 GN=Y75B8A.31 PE=3 SV=1	2.159	9.429	4.3673	3.91939
Q95ZS2	Tyrosine decarboxylase OS=Caenorhabditis elegans OX=6239 GN=tdc-1 PE=2 SV=1	1.242	5.415	4.3599	3.91275
A7DTF0	Mortality factor related protein 1 OS=Caenorhabditis elegans OX=6239 GN=mrg-1 PE=1 SV=1	5.978	26.037	4.35547	3.90877
G5ED52	Neprilysin OS=Caenorhabditis elegans OX=6239 GN=nep-26 PE=1 SV=1	0.5	2.177	4.354	3.90745
P34349	MOB-like protein phocein OS=Caenorhabditis elegans OX=6239 GN=mob-4 PE=3 SV=2	1.613	7.02	4.35214	3.90578
A5Z2X2	Protein BRICK1 OS=Caenorhabditis elegans OX=6239 GN=CELE_Y57G11C.1147 PE=1 SV=1	0.5	2.176	4.352	3.90566
Q965M7	Uncharacterized protein OS=Caenorhabditis elegans OX=6239 GN=C17E7.9 PE=1 SV=1	2.233	9.718	4.35199	3.90565
O01584	Fungal lipase-like domain-containing protein OS=Caenorhabditis elegans OX=6239 GN=CELE_K08B12.1 PE=1 SV=3	0.5	2.174	4.348	3.90207
Q95X94	Centriolar and ciliogenesis-associated protein hyls-1 OS=Caenorhabditis elegans OX=6239 GN=hyls-1 PE=1 SV=1	0.5	2.171	4.342	3.89668
U4PEX3	Dynein heavy chain 1, axonemal OS=Caenorhabditis elegans OX=6239 GN=CELE_Y77E11A.7 PE=1 SV=1	3.539	15.355	4.3388	3.89381
Q9TXJ8	Putative ATP-dependent DNA helicase Q1 OS=Caenorhabditis elegans OX=6239 GN=K02F3.12 PE=3 SV=3	0.5	2.169	4.338	3.89309
O01606	F-box domain-containing protein OS=Caenorhabditis elegans OX=6239 GN=CELE_T10E9.1 PE=1 SV=1	0.5	2.166	4.332	3.88771
Q18292	Uncharacterized protein OS=Caenorhabditis elegans OX=6239 GN=C29A12.1 PE=4 SV=1	0.5	2.161	4.322	3.87873
Q18500	PSI domain-containing protein OS=Caenorhabditis elegans OX=6239 GN=pxd-1 PE=1 SV=3	0.5	2.159	4.318	3.87514
G5EF53	SWI/SNF chromatin remodeling complex core catalytic subunit swsn-4 OS=Caenorhabditis elegans OX=6239 GN=swsn-4 PE=1 SV=1	45.852	197.709	4.31189	3.86966
Q9U2D2	Ku domain-containing protein OS=Caenorhabditis elegans OX=6239 GN=cku-70 PE=1 SV=3	3.561	15.353	4.31143	3.86925
Q95QU5	OBG-type G domain-containing protein OS=Caenorhabditis elegans OX=6239 GN=C26E6.12 PE=1 SV=1	0.5	2.155	4.31	3.86796
P34343	Nuclear pore complex protein 15 OS=Caenorhabditis elegans OX=6239 GN=npp-15 PE=3 SV=4	10.741	46.248	4.30574	3.86414
Q27365	Protein lin-15A OS=Caenorhabditis elegans OX=6239 GN=lin-15A PE=2 SV=1	0.5	2.151	4.302	3.86078
Q8WTM3	O-methyltransferase OS=Caenorhabditis elegans OX=6239 GN=comt-5 PE=1 SV=1	0.5	2.15	4.3	3.85899
Q95Q25	DNA repair protein RAD51 homolog OS=Caenorhabditis elegans OX=6239 GN=rad-51 PE=1 SV=1	7.813	33.595	4.29988	3.85889
O17005	Large ribosomal subunit protein uL4m OS=Caenorhabditis elegans OX=6239 GN=mrpl-4 PE=1 SV=1	3.542	15.229	4.29955	3.85858
A0A8S4QCB9	FHA domain-containing protein OS=Caenorhabditis elegans OX=6239 GN=edc-4 PE=1 SV=1	10.272	44.134	4.29653	3.85588
Q22963	Elongator complex protein 6 OS=Caenorhabditis elegans OX=6239 GN=CELE_F25B4.4 PE=1 SV=1	0.5	2.148	4.296	3.8554
Q8WQB2	Non-lysosomal glucosylceramidase OS=Caenorhabditis elegans OX=6239 GN=hpo-13 PE=1 SV=1	0.5	2.148	4.296	3.8554
Q10578	DNA-directed RNA polymerase II subunit RPB2 OS=Caenorhabditis elegans OX=6239 GN=rpb-2 PE=2 SV=2	14.187	60.941	4.29555	3.855
Q9TVL3	Probable cyclin-dependent kinase 9 OS=Caenorhabditis elegans OX=6239 GN=cdk-9 PE=3 SV=2	2.453	10.533	4.29393	3.85354
P49594	Protein phosphatase fem-2 OS=Caenorhabditis elegans OX=6239 GN=fem-2 PE=1 SV=2	6.803	29.203	4.29267	3.85241
Q22800	Complex I-49kD OS=Caenorhabditis elegans OX=6239 GN=nduf-2.2 PE=1 SV=1	12.99	55.717	4.28922	3.84932
Q9BL34	Cytochrome oxidase c subunit VIb OS=Caenorhabditis elegans OX=6239 GN=cox-6b PE=1 SV=1	3.788	16.22	4.28194	3.84278
G5EBG2	methylated diphthine methylhydrolase OS=Caenorhabditis elegans OX=6239 GN=dph-7 PE=1 SV=1	0.5	2.14	4.28	3.84104
Q45EK7	Probable tRNA (uracil-O(2)-)-methyltransferase OS=Caenorhabditis elegans OX=6239 GN=C23G10.7 PE=3 SV=1	0.5	2.14	4.28	3.84104
Q20128	Exosome complex component RRP45 OS=Caenorhabditis elegans OX=6239 GN=exos-9 PE=1 SV=2	2.205	9.436	4.27937	3.84047
Q21038	Tyrosine-protein kinase receptor ver-3 OS=Caenorhabditis elegans OX=6239 GN=ver-3 PE=2 SV=1	0.5	2.135	4.27	3.83207
J7RNJ8	CW-type domain-containing protein OS=Caenorhabditis elegans OX=6239 GN=C31G12.4 PE=4 SV=1	0.5	2.132	4.264	3.82668
Q1ZXS5	Vacuolar protein sorting-associated protein 39 homolog OS=Caenorhabditis elegans OX=6239 GN=vps-39 PE=1 SV=1	0.5	2.13	4.26	3.82309
G5EGE9	Condensin complex subunit dpy-26 OS=Caenorhabditis elegans OX=6239 GN=dpy-26 PE=1 SV=1	16.04	68.292	4.25761	3.82094
Q9N593	Cell division cycle protein 27 homolog OS=Caenorhabditis elegans OX=6239 GN=mat-1 PE=1 SV=1	5.6	23.83	4.25536	3.81893
G5EET6	Exchange factor for Arf-6 OS=Caenorhabditis elegans OX=6239 GN=efa-6 PE=1 SV=1	0.5	2.126	4.252	3.81591
F0IWT2	Unconventional myosin-IXa-like OS=Caenorhabditis elegans OX=6239 GN=hum-7 PE=1 SV=1	0.5	2.116	4.232	3.79796
Q21037	Origin recognition complex subunit 2 OS=Caenorhabditis elegans OX=6239 GN=orc-2 PE=2 SV=2	3.919	16.557	4.2248	3.7915
Q94263	Mitochondrial Rho GTPase 1 OS=Caenorhabditis elegans OX=6239 GN=miro-1 PE=3 SV=1	3.672	15.499	4.22086	3.78797
Q9BKQ6	Ubiquitin carboxyl-terminal hydrolase OS=Caenorhabditis elegans OX=6239 GN=CELE_Y67D2.2 PE=3 SV=3	0.5	2.108	4.216	3.7836
Q9GQ63	Uncharacterized protein F44E2.9 OS=Caenorhabditis elegans OX=6239 GN=F44E2.9 PE=2 SV=1	0.5	2.108	4.216	3.7836
P46555	D-glucuronyl C5-epimerase OS=Caenorhabditis elegans OX=6239 GN=hse-5 PE=1 SV=2	0.5	2.105	4.21	3.77822
Q8WQC9	Dynamin-1-like protein drp-1 OS=Caenorhabditis elegans OX=6239 GN=drp-1 PE=1 SV=1	17.045	71.596	4.20041	3.76961
Q9U2K5	Major facilitator superfamily (MFS) profile domain-containing protein OS=Caenorhabditis elegans OX=6239 GN=CELE_Y39E4B.5 PE=4 SV=1	0.5	2.098	4.196	3.76566
Q95Y15	Nucleoporin_N domain-containing protein OS=Caenorhabditis elegans OX=6239 GN=npp-8 PE=1 SV=5	13.506	56.655	4.1948	3.76458
A0A5S9MNR4	Putative neurobeachin homolog OS=Caenorhabditis elegans OX=6239 GN=sel-2 PE=1 SV=1	3.237	13.554	4.18721	3.75777
G4RYA5	SRP54-type proteins GTP-binding domain-containing protein OS=Caenorhabditis elegans OX=6239 GN=CELE_F38A1.8 PE=1 SV=1	14.109	59.051	4.18534	3.75609
Q95Q89	NAD-dependent protein deacetylase sir-2.4 OS=Caenorhabditis elegans OX=6239 GN=sir-2.4 PE=3 SV=2	0.5	2.092	4.184	3.75489
O45962	Regulation of longevity by E3 ubiquitin-protein ligase OS=Caenorhabditis elegans OX=6239 GN=rle-1 PE=1 SV=4	2.632	11.01	4.18313	3.75411
Q7K714	Homeobox domain-containing protein OS=Caenorhabditis elegans OX=6239 GN=ceh-100 PE=1 SV=1	0.5	2.09	4.18	3.7513
P50437	SXP/RAL-2-like protein 2 OS=Caenorhabditis elegans OX=6239 GN=srlf-2 PE=3 SV=1	0.5	2.09	4.18	3.7513
O01905	Bromo domain-containing protein OS=Caenorhabditis elegans OX=6239 GN=CELE_F59E12.1 PE=1 SV=2	5.082	21.225	4.17651	3.74816
V6CLC2	Rap-GAP domain-containing protein OS=Caenorhabditis elegans OX=6239 GN=hgap-1 PE=1 SV=1	0.5	2.085	4.17	3.74232
U4PE03	UDP-N-acetylglucosamine transferase subunit ALG14 OS=Caenorhabditis elegans OX=6239 GN=algn-14 PE=1 SV=1	0.5	2.084	4.168	3.74053
Q19746	Innexin-3 OS=Caenorhabditis elegans OX=6239 GN=inx-3 PE=1 SV=2	5.367	22.354	4.16508	3.73791
C0VXV6	Large ribosomal subunit protein mL46 OS=Caenorhabditis elegans OX=6239 GN=mrpl-46 PE=1 SV=2	1.26	5.247	4.16429	3.73719
Q18580	4'-phosphopantetheine phosphatase OS=Caenorhabditis elegans OX=6239 GN=pnk-4 PE=1 SV=1	1.169	4.867	4.16339	3.73639
Q9XWK2	Polysaccharide biosynthesis domain-containing protein OS=Caenorhabditis elegans OX=6239 GN=CELE_Y54E5A.5 PE=1 SV=1	6.078	25.279	4.1591	3.73254
Q20058	26S proteasome non-ATPase regulatory subunit 5 OS=Caenorhabditis elegans OX=6239 GN=CELE_F35G12.12 PE=1 SV=3	15.663	65.128	4.15808	3.73162
Q20875	Pre-mRNA-splicing factor ATP-dependent RNA helicase ddx-15 OS=Caenorhabditis elegans OX=6239 GN=ddx-15 PE=1 SV=1	9.946	41.341	4.15655	3.73025
Q4W5T6	Methyltransferase domain-containing protein OS=Caenorhabditis elegans OX=6239 GN=CELE_H20J04.9 PE=1 SV=1	1.551	6.442	4.15345	3.72747
Q9U2G0	U5 small nuclear ribonucleoprotein 200 kDa helicase OS=Caenorhabditis elegans OX=6239 GN=snrp-200 PE=1 SV=1	27.406	113.814	4.15289	3.72696
G5EGH2	MoaB/Mog domain-containing protein OS=Caenorhabditis elegans OX=6239 GN=moc-1 PE=1 SV=1	2.724	11.294	4.14611	3.72088
Q17432	Macro domain-containing protein OS=Caenorhabditis elegans OX=6239 GN=B0035.3 PE=1 SV=1	7.091	29.358	4.14018	3.71556
P90788	ATP-dependent Clp protease ATP-binding subunit clpX-like, mitochondrial OS=Caenorhabditis elegans OX=6239 GN=CELE_D2030.2 PE=1 SV=1	5.867	24.262	4.13533	3.71121
Q2V4S9	Uncharacterized protein OS=Caenorhabditis elegans OX=6239 GN=CELE_F33G12.7 PE=1 SV=1	0.5	2.065	4.13	3.70642
Q23591	Nucleolar protein 9 OS=Caenorhabditis elegans OX=6239 GN=CELE_ZK792.5 PE=1 SV=2	0.5	2.063	4.126	3.70283
H2KZH7	Retrotransposon gag protein OS=Caenorhabditis elegans OX=6239 GN=CELE_Y37E11AL.3 PE=1 SV=1	1.76	7.256	4.12273	3.6999
P34512	GTP exchange factor for ARFs 1 OS=Caenorhabditis elegans OX=6239 GN=grp-1 PE=3 SV=2	4.106	16.902	4.11642	3.69423
A0A8S4QDD1	FERM domain (Protein4.1-ezrin-radixin-moesin) family OS=Caenorhabditis elegans OX=6239 GN=frm-5.1 PE=1 SV=1	0.5	2.057	4.114	3.69207
G5EEX8	Ligand-gated ion channel 50 OS=Caenorhabditis elegans OX=6239 GN=lgc-47 PE=3 SV=1	0.5	2.057	4.114	3.69207
Q9BI88	UPF0587 protein F46B6.12 OS=Caenorhabditis elegans OX=6239 GN=F46B6.12 PE=3 SV=2	3.737	15.342	4.10543	3.68438
A0A0K3AQV8	non-specific serine/threonine protein kinase OS=Caenorhabditis elegans OX=6239 GN=max-2 PE=1 SV=1	2.99	12.266	4.10234	3.6816
M1ZMI3	NADPH-dependent diflavin oxidoreductase 1 OS=Caenorhabditis elegans OX=6239 GN=fre-1 PE=1 SV=1	5.27	21.605	4.09962	3.67916
G5EFH7	SEC7 domain-containing protein OS=Caenorhabditis elegans OX=6239 GN=agef-1 PE=1 SV=1	9.903	40.585	4.09825	3.67793
Q02331	Patatin-like phospholipase domain-containing protein ZK370.4 OS=Caenorhabditis elegans OX=6239 GN=ZK370.4 PE=3 SV=3	3.312	13.565	4.09571	3.67565
K8ERU3	Maestro heat-like repeat-containing protein family member 1 homolog OS=Caenorhabditis elegans OX=6239 GN=hpo-27 PE=1 SV=1	2.15	8.795	4.0907	3.67115
A0A8S4SQT8	RING-type domain-containing protein OS=Caenorhabditis elegans OX=6239 GN=par-2 PE=4 SV=1	0.5	2.041	4.082	3.66335
Q9NEI6	Small ribosomal subunit protein mS35 mitochondrial conserved domain-containing protein OS=Caenorhabditis elegans OX=6239 GN=mrps-35 PE=1 SV=1	4.382	17.885	4.08147	3.66287
Q4W4Z2	Reticulon-4-interacting protein 1, mitochondrial OS=Caenorhabditis elegans OX=6239 GN=rad-8 PE=2 SV=2	1.867	7.615	4.07874	3.66042
H2KZK9	GDT1 family protein OS=Caenorhabditis elegans OX=6239 GN=CELE_Y54F10AL.1 PE=1 SV=1	0.5	2.033	4.066	3.64899
P41877	Chromatin-remodeling complex ATPase chain isw-1 OS=Caenorhabditis elegans OX=6239 GN=isw-1 PE=1 SV=2	25.346	102.972	4.06265	3.64598
G5EDS8	Ribosomal RNA-processing protein 42 OS=Caenorhabditis elegans OX=6239 GN=exos-7 PE=1 SV=1	4.238	17.198	4.05805	3.64185
H2L0C0	ER membrane protein complex subunit 1 OS=Caenorhabditis elegans OX=6239 GN=emc-1 PE=1 SV=1	12.021	48.727	4.05349	3.63776
Q19335	Splicing factor 3A subunit 2 OS=Caenorhabditis elegans OX=6239 GN=repo-1 PE=1 SV=2	3.818	15.452	4.04715	3.63207
Q9U334	Septin OS=Caenorhabditis elegans OX=6239 GN=unc-59 PE=1 SV=1	8.282	33.512	4.04637	3.63137
Q9XUS9	Rac GTPase-activating protein 1 OS=Caenorhabditis elegans OX=6239 GN=cyk-4 PE=1 SV=1	6.629	26.768	4.03801	3.62387
Q20129	BRCT domain-containing protein OS=Caenorhabditis elegans OX=6239 GN=mus-101 PE=1 SV=3	0.5	2.018	4.036	3.62207
Q9XUF4	C-type lectin domain-containing protein OS=Caenorhabditis elegans OX=6239 GN=clec-198 PE=4 SV=3	0.5	2.018	4.036	3.62207
Q7JMA9	Suppressor of presenilin-2 OS=Caenorhabditis elegans OX=6239 GN=spr-2 PE=1 SV=1	12.367	49.833	4.02951	3.61624
Q9N5R9	FACT complex subunit spt-16 OS=Caenorhabditis elegans OX=6239 GN=spt-16 PE=1 SV=1	24.435	98.456	4.0293	3.61605
Q21502	MOG interacting and ectopic P-granules protein 1 OS=Caenorhabditis elegans OX=6239 GN=mep-1 PE=1 SV=2	12.979	52.262	4.02666	3.61368
H2KZY3	BACK domain-containing protein OS=Caenorhabditis elegans OX=6239 GN=CELE_F49E8.7 PE=1 SV=1	0.5	2.009	4.018	3.60591
Q9TYQ5	Ras-associating domain-containing protein OS=Caenorhabditis elegans OX=6239 GN=lin-33 PE=1 SV=1	0.5	2.009	4.018	3.60591
H2KZB9	F_actin_bund_C domain-containing protein OS=Caenorhabditis elegans OX=6239 GN=C45H4.14 PE=4 SV=1	0.5	2.008	4.016	3.60412
Q09614	Protein patched homolog 1 OS=Caenorhabditis elegans OX=6239 GN=ptc-1 PE=1 SV=2	3.241	13.005	4.01265	3.60111
A0A2K5AU06	Endoplasmic reticulum junction formation protein lunapark OS=Caenorhabditis elegans OX=6239 GN=lnp-1 PE=1 SV=1	0.5	2.005	4.01	3.59873
Q94010	Vacuolar protein sorting-associated protein 13 OS=Caenorhabditis elegans OX=6239 GN=vps-13a PE=1 SV=1	49.262	197.526	4.0097	3.59847
Q18033	THO complex subunit 2 OS=Caenorhabditis elegans OX=6239 GN=thoc-2 PE=1 SV=4	2.723	10.918	4.00955	3.59833
P91443	Unconventional myosin heavy chain 6 OS=Caenorhabditis elegans OX=6239 GN=hum-6 PE=1 SV=1	0.5	2.003	4.006	3.59514
Q21059	Zinc metalloproteinase nas-34 OS=Caenorhabditis elegans OX=6239 GN=hch-1 PE=1 SV=1	0.5	2.003	4.006	3.59514
P90914	Arginyl-tRNA--protein transferase 1 OS=Caenorhabditis elegans OX=6239 GN=ate-1 PE=1 SV=2	0.5	2.002	4.004	3.59335
Q21114	Myb_DNA-bind_3 domain-containing protein OS=Caenorhabditis elegans OX=6239 GN=CELE_K02B12.2 PE=4 SV=1	0.5	2.001	4.002	3.59155
G5EBH1	Probable phospholipid-transporting ATPase tat-5 OS=Caenorhabditis elegans OX=6239 GN=tat-5 PE=1 SV=1	4.144	16.583	4.00169	3.59127
Q9N3U9	Skp1-related protein OS=Caenorhabditis elegans OX=6239 GN=skr-14 PE=1 SV=2	5.861	23.442	3.99966	3.58945
O01864	CID domain-containing protein OS=Caenorhabditis elegans OX=6239 GN=nrd-1 PE=1 SV=2	7.328	29.243	3.99058	3.58131
Q9BL48	protein-histidine N-methyltransferase OS=Caenorhabditis elegans OX=6239 GN=set-27 PE=1 SV=2	4.173	16.635	3.98634	3.5775
Q9BI40	Glutamyl-tRNA(Gln) amidotransferase subunit C, mitochondrial OS=Caenorhabditis elegans OX=6239 GN=Y66D12A.7 PE=3 SV=1	0.5	1.992	3.984	3.5754
Q9XU67	RRM domain-containing protein OS=Caenorhabditis elegans OX=6239 GN=rbd-1 PE=1 SV=1	0.989	3.937	3.98079	3.57252
Q8MNT9	DNA N6-methyl adenine demethylase OS=Caenorhabditis elegans OX=6239 GN=nmad-1 PE=1 SV=1	0.5	1.987	3.974	3.56642
Q17659	Kinesin motor domain-containing protein OS=Caenorhabditis elegans OX=6239 GN=C05D12.5 PE=4 SV=1	0.5	1.986	3.972	3.56463
O61773	Uncharacterized protein OS=Caenorhabditis elegans OX=6239 GN=C35E7.3 PE=1 SV=1	0.5	1.986	3.972	3.56463
Q20220	N-terminal methionine N(alpha)-acetyltransferase NatE OS=Caenorhabditis elegans OX=6239 GN=CELE_F40F4.7 PE=1 SV=4	2.374	9.418	3.96714	3.56027
Q19826	Probable DNA-directed RNA polymerases I, II, and III subunit RPABC3 OS=Caenorhabditis elegans OX=6239 GN=rpb-8 PE=1 SV=1	7.284	28.799	3.95373	3.54824
P34466	Clustered mitochondria protein homolog OS=Caenorhabditis elegans OX=6239 GN=clu-1 PE=3 SV=1	21.855	86.09	3.93914	3.53514
Q8T874	AP complex mu/sigma subunit domain-containing protein OS=Caenorhabditis elegans OX=6239 GN=aps-3 PE=1 SV=1	1.428	5.619	3.93487	3.53131
Q95XC4	diphosphoinositol-polyphosphate diphosphatase OS=Caenorhabditis elegans OX=6239 GN=CELE_Y92H12BL.5 PE=1 SV=1	0.5	1.967	3.934	3.53053
Q965X1	Uncharacterized protein OS=Caenorhabditis elegans OX=6239 GN=CELE_Y39A3CL.7 PE=1 SV=2	0.5	1.963	3.926	3.52335
H2KZL6	Tyrosine--tRNA ligase OS=Caenorhabditis elegans OX=6239 GN=yars-2 PE=1 SV=1	0.5	1.961	3.922	3.51976
Q95XW5	MAGUK family OS=Caenorhabditis elegans OX=6239 GN=magu-1 PE=1 SV=1	0.5	1.957	3.914	3.51258
G5EE62	BEN domain-containing protein OS=Caenorhabditis elegans OX=6239 GN=CELE_F12F6.1 PE=1 SV=1	15.591	60.958	3.90982	3.50883
O01705	Exostosin-like-3 homolog OS=Caenorhabditis elegans OX=6239 GN=rib-2 PE=1 SV=2	0.5	1.948	3.896	3.49642
Q8I4K3	Letm1 RBD domain-containing protein OS=Caenorhabditis elegans OX=6239 GN=CELE_F30F8.9 PE=1 SV=1	0.5	1.947	3.894	3.49463
A3QMD7	ING family member lsy-13 OS=Caenorhabditis elegans OX=6239 GN=lsy-13 PE=2 SV=1	2.647	10.279	3.88326	3.48499
O17286	Nuclear transcription factor Y subunit nfyb-1 OS=Caenorhabditis elegans OX=6239 GN=nfyb-1 PE=1 SV=1	0.5	1.939	3.878	3.48027
G5ECF0	SH2 domain-containing protein OS=Caenorhabditis elegans OX=6239 GN=rin-1 PE=3 SV=1	0.5	1.939	3.878	3.48027
Q09446	DnaJ homolog dnj-5 OS=Caenorhabditis elegans OX=6239 GN=dnj-5 PE=4 SV=2	0.5	1.937	3.874	3.47668
G5ECC7	Ubiquitin carboxyl-terminal hydrolase usp-48 OS=Caenorhabditis elegans OX=6239 GN=usp-48 PE=1 SV=2	4.668	18.083	3.87382	3.47652
Q20709	Zinc finger protein tra-4 OS=Caenorhabditis elegans OX=6239 GN=tra-4 PE=1 SV=2	3.114	12.052	3.87026	3.47333
H1ZUX7	Domain of unknown function DB domain-containing protein OS=Caenorhabditis elegans OX=6239 GN=CELE_Y65B4BM.3 PE=1 SV=1	0.5	1.933	3.866	3.4695
Q93559	Ubiquitin-like domain-containing protein OS=Caenorhabditis elegans OX=6239 GN=tag-353 PE=1 SV=2	0.5	1.929	3.858	3.46232
Q93796	Nose resistant to fluoxetine protein 5 OS=Caenorhabditis elegans OX=6239 GN=nrf-5 PE=1 SV=2	1.549	5.97	3.8541	3.45882
Q20022	Phospholipase A2 OS=Caenorhabditis elegans OX=6239 GN=CELE_F35C11.5 PE=1 SV=2	0.948	3.653	3.85338	3.45817
Q11183	Thioredoxin domain-containing protein 9 OS=Caenorhabditis elegans OX=6239 GN=txdc-9 PE=2 SV=1	7.136	27.428	3.84361	3.44941
G5EFW0	Trans-Golgi network integral membrane protein 2 OS=Caenorhabditis elegans OX=6239 GN=tgn-38 PE=1 SV=1	0.5	1.921	3.842	3.44796
U4PBM0	ubiquitinyl hydrolase 1 OS=Caenorhabditis elegans OX=6239 GN=duo-3 PE=1 SV=1	1.803	6.92	3.83805	3.44442
B3WFV9	Anion exchange protein OS=Caenorhabditis elegans OX=6239 GN=abts-1 PE=1 SV=2	4.879	18.698	3.83234	3.4393
C1P633	Guanylate kinase OS=Caenorhabditis elegans OX=6239 GN=magi-1 PE=1 SV=1	0.5	1.914	3.828	3.4354
Q19020	Dynein heavy chain, cytoplasmic OS=Caenorhabditis elegans OX=6239 GN=dhc-1 PE=1 SV=1	79.826	305.461	3.82659	3.43413
O61742	26S proteasome non-ATPase regulatory subunit 4 OS=Caenorhabditis elegans OX=6239 GN=rpn-10 PE=2 SV=2	9.482	36.207	3.8185	3.42687
O61741	cysteine desulfurase OS=Caenorhabditis elegans OX=6239 GN=nfs-1 PE=1 SV=2	10.833	41.309	3.81326	3.42217
O17909	Chromodomain-helicase-DNA-binding protein 1 OS=Caenorhabditis elegans OX=6239 GN=chd-1 PE=1 SV=2	0.5	1.903	3.806	3.41565
Q9N4I0	Actin-related protein 3 OS=Caenorhabditis elegans OX=6239 GN=arx-1 PE=1 SV=1	12.175	46.331	3.80542	3.41513
Q9XVK5	NEDD8-conjugating enzyme ubc-12 OS=Caenorhabditis elegans OX=6239 GN=ubc-12 PE=2 SV=1	4.132	15.694	3.79816	3.40862
H2L0A7	SPK domain-containing protein OS=Caenorhabditis elegans OX=6239 GN=CELE_H05C05.2 PE=1 SV=1	1.703	6.459	3.79272	3.40374
H2KYD9	Protein TALPID3 OS=Caenorhabditis elegans OX=6239 GN=CELE_F26G5.1 PE=1 SV=1	9.062	34.36	3.79166	3.40278
Q17968	Dynein regulatory complex subunit 7 OS=Caenorhabditis elegans OX=6239 GN=nrde-1 PE=1 SV=3	0.5	1.893	3.786	3.39771
Q965N3	polyribonucleotide nucleotidyltransferase OS=Caenorhabditis elegans OX=6239 GN=pnpt-1 PE=1 SV=3	2.406	9.104	3.78387	3.3958
Q2L6V2	Large ribosomal subunit protein uL29m OS=Caenorhabditis elegans OX=6239 GN=mrpl-47 PE=1 SV=1	3.002	11.35	3.78081	3.39305
Q9TYJ3	Mediator of RNA polymerase II transcription subunit 21 OS=Caenorhabditis elegans OX=6239 GN=CELE_Y49F6C.8 PE=4 SV=1	1.547	5.83	3.76858	3.38208
O44552	M-phase inducer phosphatase cdc-25.1 OS=Caenorhabditis elegans OX=6239 GN=cdc-25.1 PE=3 SV=1	2.471	9.29	3.75961	3.37402
G5EBK0	DEP domain-containing protein OS=Caenorhabditis elegans OX=6239 GN=depd-5 PE=1 SV=2	4.763	17.892	3.75646	3.37119
Q95XR6	TPR_MLP1_2 domain-containing protein OS=Caenorhabditis elegans OX=6239 GN=CELE_Y39G10AR.11 PE=1 SV=1	0.5	1.878	3.756	3.37078
G5EC23	Host cell factor homolog hcf-1 OS=Caenorhabditis elegans OX=6239 GN=hcf-1 PE=1 SV=1	10.942	41.078	3.75416	3.36913
Q9TXI0	Protein TIPIN homolog OS=Caenorhabditis elegans OX=6239 GN=tipn-1 PE=1 SV=1	0.5	1.876	3.752	3.36719
V6CLL5	RNA-directed RNA polymerase OS=Caenorhabditis elegans OX=6239 GN=CELE_F41H10.3 PE=1 SV=1	0.5	1.876	3.752	3.36719
Q21816	VWFA domain-containing protein OS=Caenorhabditis elegans OX=6239 GN=CELE_R07E4.5 PE=1 SV=1	3.963	14.868	3.7517	3.36693
Q9U284	E3 ubiquitin-protein ligase UBR7 OS=Caenorhabditis elegans OX=6239 GN=CELE_Y48G10A.2 PE=1 SV=1	3.637	13.64	3.75034	3.36571
Q21712	Uncharacterized protein OS=Caenorhabditis elegans OX=6239 GN=CELE_R04D3.2 PE=1 SV=1	1.241	4.652	3.74859	3.36413
A0A8D9I8L7	Mitoferrin OS=Caenorhabditis elegans OX=6239 GN=mfn-1 PE=1 SV=1	0.5	1.871	3.742	3.35822
Q95PZ3	Kelch domain-containing protein 10 OS=Caenorhabditis elegans OX=6239 GN=CELE_Y67H2A.2 PE=4 SV=3	0.5	1.87	3.74	3.35642
O18196	G domain-containing protein OS=Caenorhabditis elegans OX=6239 GN=noa-1 PE=1 SV=4	2.16	8.062	3.73241	3.34961
O61815	ATP-dependent RNA helicase OS=Caenorhabditis elegans OX=6239 GN=B0511.6 PE=1 SV=2	2.412	9.002	3.73217	3.3494
Q6A1T5	beta-ketoacyl-[acyl-carrier-protein] synthase I OS=Caenorhabditis elegans OX=6239 GN=CELE_F10G8.9 PE=1 SV=1	0.5	1.865	3.73	3.34745
Q9N5V6	C2H2-type domain-containing protein OS=Caenorhabditis elegans OX=6239 GN=ztf-3 PE=4 SV=3	0.5	1.863	3.726	3.34386
A5JYW9	Paired amphipathic helix protein sin-3 OS=Caenorhabditis elegans OX=6239 GN=sin-3 PE=1 SV=1	7.643	28.458	3.72341	3.34153
Q09584	U1 small nuclear ribonucleoprotein 70 kDa OS=Caenorhabditis elegans OX=6239 GN=rnp-7 PE=1 SV=2	1.239	4.607	3.71832	3.33697
Q22797	Chitobiosyldiphosphodolichol beta-mannosyltransferase OS=Caenorhabditis elegans OX=6239 GN=algn-1 PE=1 SV=2	0.5	1.857	3.714	3.33309
Q95XR2	5-cytosine rRNA methyltransferase nsun-4 OS=Caenorhabditis elegans OX=6239 GN=nsun-4 PE=1 SV=1	3.492	12.962	3.71191	3.33122
C2BR94	THO complex subunit 5 OS=Caenorhabditis elegans OX=6239 GN=thoc-5 PE=1 SV=1	5.539	20.546	3.70933	3.3289
Q9U367	EIF3k OS=Caenorhabditis elegans OX=6239 GN=CELE_T16G1.9 PE=1 SV=1	4.118	15.274	3.70908	3.32868
Q19906	Cytoplasmic tRNA 2-thiolation protein 2 OS=Caenorhabditis elegans OX=6239 GN=tut-2 PE=3 SV=2	0.5	1.854	3.708	3.32771
Q10664	Dual specificity mitogen-activated protein kinase kinase mek-2 OS=Caenorhabditis elegans OX=6239 GN=mek-2 PE=1 SV=1	5.926	21.971	3.70756	3.32731
O44761	Ribosome biogenesis protein NOP53 OS=Caenorhabditis elegans OX=6239 GN=sld-2 PE=1 SV=1	2.13	7.889	3.70376	3.3239
P34441	Abnormal embryogenesis protein 30 OS=Caenorhabditis elegans OX=6239 GN=emb-30 PE=1 SV=4	8.76	32.379	3.69623	3.31714
Q17957	Transcription initiation factor TFIID subunit 13 OS=Caenorhabditis elegans OX=6239 GN=taf-13 PE=1 SV=2	2.199	8.119	3.69213	3.31347
Q9U2J0	Solute carrier family 25 member 46 OS=Caenorhabditis elegans OX=6239 GN=slc-25a46 PE=1 SV=1	0.5	1.845	3.69	3.31155
Q11107	Zinc finger protein lin-13 OS=Caenorhabditis elegans OX=6239 GN=lin-13 PE=1 SV=2	11.622	42.832	3.68542	3.30744
Q20065	Prolyl 4-hydroxylase subunit alpha-2 OS=Caenorhabditis elegans OX=6239 GN=phy-2 PE=1 SV=1	2.158	7.953	3.68536	3.30738
G5EC05	Cnd1 domain-containing protein OS=Caenorhabditis elegans OX=6239 GN=evl-14 PE=1 SV=1	9.266	34.034	3.673	3.29629
Q7KPW6	ER membrane protein complex subunit 6 OS=Caenorhabditis elegans OX=6239 GN=emc-6 PE=1 SV=1	0.5	1.836	3.672	3.2954
Q09293	Embryonic developmental protein tofu-6 OS=Caenorhabditis elegans OX=6239 GN=tofu-6 PE=1 SV=2	14.66	53.676	3.66139	3.28588
Q9TW67	Peptide-N(4)-(N-acetyl-beta-glucosaminyl)asparagine amidase OS=Caenorhabditis elegans OX=6239 GN=png-1 PE=1 SV=1	2.663	9.747	3.66016	3.28477
A0A078BQN7	Forkhead box protein fkh-3 OS=Caenorhabditis elegans OX=6239 GN=fkh-3 PE=2 SV=1	0.5	1.83	3.66	3.28463
G5EE01	Phosphatidylinositol 3,4,5-trisphosphate 3-phosphatase and dual-specificity protein phosphatase daf-18 OS=Caenorhabditis elegans OX=6239 GN=daf-18 PE=1 SV=1	16.045	58.565	3.65005	3.2757
A0A8S4Q9N7	F-box domain-containing protein OS=Caenorhabditis elegans OX=6239 GN=fbxa-215 PE=4 SV=1	0.5	1.825	3.65	3.27565
Q9U2S4	ADP-ribosylation factor 6 OS=Caenorhabditis elegans OX=6239 GN=arf-6 PE=1 SV=1	0.839	3.061	3.64839	3.27421
Q18090	Mitochondrial import receptor subunit TOM40 homolog OS=Caenorhabditis elegans OX=6239 GN=tomm-40 PE=2 SV=1	9.6	35.016	3.6475	3.27341
A0A078BS85	Fibronectin type-III domain-containing protein OS=Caenorhabditis elegans OX=6239 GN=jac-1 PE=1 SV=1	0.5	1.823	3.646	3.27206
Q9U2R7	NADH dehydrogenase [ubiquinone] 1 alpha subcomplex subunit 4 OS=Caenorhabditis elegans OX=6239 GN=CELE_Y11D7A.10 PE=1 SV=1	0.5	1.823	3.646	3.27206
O16929	DUF3453 domain-containing protein OS=Caenorhabditis elegans OX=6239 GN=symk-1 PE=1 SV=2	4.153	15.126	3.64219	3.26864
P41879	Uncharacterized protein F37A4.1 OS=Caenorhabditis elegans OX=6239 GN=F37A4.1 PE=4 SV=1	0.835	3.041	3.64192	3.2684
Q20413	Uncharacterized protein OS=Caenorhabditis elegans OX=6239 GN=CELE_F44G4.3 PE=1 SV=1	0.5	1.818	3.636	3.26309
O45870	Putative neutral sphingomyelinase OS=Caenorhabditis elegans OX=6239 GN=T27F6.6 PE=3 SV=2	0.5	1.817	3.634	3.26129
P90989	Deoxyribonuclease TATDN3 OS=Caenorhabditis elegans OX=6239 GN=B0432.8 PE=3 SV=2	0.5	1.81	3.62	3.24873
Q21069	protein-histidine N-methyltransferase OS=Caenorhabditis elegans OX=6239 GN=metl-18 PE=1 SV=1	1.248	4.517	3.61939	3.24818
O17589	Regulator of G-protein signaling 7 OS=Caenorhabditis elegans OX=6239 GN=eat-16 PE=1 SV=2	0.5	1.807	3.614	3.24335
Q9TYT8	Transmembrane protein OS=Caenorhabditis elegans OX=6239 GN=CELE_W05F2.3 PE=1 SV=1	5.795	20.928	3.61139	3.241
P41848	FACT complex subunit SSRP1-A OS=Caenorhabditis elegans OX=6239 GN=hmg-4 PE=1 SV=1	13.409	48.356	3.60623	3.23638
P34213	Ras-related protein rab-6.1 OS=Caenorhabditis elegans OX=6239 GN=rab-6.1 PE=1 SV=1	9.113	32.847	3.60441	3.23474
Q21122	6-phosphofructo-2-kinase/fructose-2,6-bisphosphatase OS=Caenorhabditis elegans OX=6239 GN=pfkb-1.2 PE=3 SV=2	2.47	8.9	3.60324	3.23369
G5EGT4	Chloride channel protein OS=Caenorhabditis elegans OX=6239 GN=clh-5 PE=1 SV=1	3.551	12.771	3.59645	3.2276
P34471	DNA primase small subunit OS=Caenorhabditis elegans OX=6239 GN=pri-1 PE=3 SV=1	8.879	31.926	3.59568	3.2269
Q09440	Putative histone deacetylase 2 OS=Caenorhabditis elegans OX=6239 GN=hda-2 PE=1 SV=1	1.681	6.036	3.59072	3.22245
P50605	Probable syndecan OS=Caenorhabditis elegans OX=6239 GN=sdn-1 PE=1 SV=1	0.5	1.792	3.584	3.21642
A8WHT1	tRNA (guanine(37)-N(1))-methyltransferase OS=Caenorhabditis elegans OX=6239 GN=C53A5.17 PE=3 SV=1	0.5	1.791	3.582	3.21463
P45895	Chondroitin sulfate synthase mig-22 OS=Caenorhabditis elegans OX=6239 GN=mig-22 PE=1 SV=1	5.276	18.898	3.58188	3.21452
Q9N538	Dehydrogenase/reductase SDR family member 1 OS=Caenorhabditis elegans OX=6239 GN=dhs-9 PE=1 SV=1	2.813	10.074	3.58123	3.21394
Q09349	Ubiquitin conjugation factor E4 ufd-2 OS=Caenorhabditis elegans OX=6239 GN=ufd-2 PE=1 SV=2	7.852	28.082	3.57641	3.20961
Q9TZI2	RRM domain-containing protein OS=Caenorhabditis elegans OX=6239 GN=hrpc-1 PE=1 SV=2	2.147	7.657	3.56637	3.2006
O16550	F-box domain-containing protein OS=Caenorhabditis elegans OX=6239 GN=fbxb-98 PE=4 SV=1	0.5	1.782	3.564	3.19847
Q9U1T1	C2H2-type domain-containing protein OS=Caenorhabditis elegans OX=6239 GN=CELE_Y6B3B.9 PE=1 SV=2	0.5	1.779	3.558	3.19309
Q93561	Derlin-1 OS=Caenorhabditis elegans OX=6239 GN=cup-2 PE=2 SV=1	0.5	1.779	3.558	3.19309
P34609	JNK-interacting protein OS=Caenorhabditis elegans OX=6239 GN=unc-16 PE=1 SV=4	0.5	1.778	3.556	3.19129
Q8WQB0	E3 ubiquitin-protein ligase OS=Caenorhabditis elegans OX=6239 GN=CELE_Y105E8A.14 PE=1 SV=2	2.001	7.113	3.55472	3.19015
Q9TZ33	Peptidase M16 N-terminal domain-containing protein OS=Caenorhabditis elegans OX=6239 GN=ucr-2.3 PE=1 SV=1	9.816	34.889	3.5543	3.18977
Q9XUR4	F-box associated domain-containing protein OS=Caenorhabditis elegans OX=6239 GN=CELE_T05F1.2 PE=1 SV=1	17.094	60.754	3.55411	3.1896
Q18511	rRNA N(6)-adenosine-methyltransferase metl-5 OS=Caenorhabditis elegans OX=6239 GN=metl-5 PE=1 SV=1	0.5	1.777	3.554	3.1895
O18239	Translocon Sec61/SecY plug domain-containing protein OS=Caenorhabditis elegans OX=6239 GN=sec-61.a PE=1 SV=1	13.464	47.847	3.5537	3.18923
H2L0H3	CDC50 family protein chat-1 OS=Caenorhabditis elegans OX=6239 GN=chat-1 PE=2 SV=1	1.273	4.518	3.5491	3.1851
G2HK15	Transcription factor aptf-2 OS=Caenorhabditis elegans OX=6239 GN=aptf-2 PE=1 SV=1	0.5	1.771	3.542	3.17873
P91050	Ubiquitin-like domain-containing protein OS=Caenorhabditis elegans OX=6239 GN=C16C8.11 PE=4 SV=1	0.5	1.771	3.542	3.17873
O16786	WW domain-containing protein OS=Caenorhabditis elegans OX=6239 GN=pqbp-1.1 PE=1 SV=2	2.749	9.728	3.53874	3.17581
G5EG86	DNA repair protein brc-2 OS=Caenorhabditis elegans OX=6239 GN=brc-2 PE=1 SV=1	0.5	1.768	3.536	3.17335
H2KZU7	Tyrosine-protein kinase receptor svh-2 OS=Caenorhabditis elegans OX=6239 GN=svh-2 PE=1 SV=1	0.5	1.768	3.536	3.17335
P34454	Uncharacterized protein F54F2.9 OS=Caenorhabditis elegans OX=6239 GN=F54F2.9 PE=3 SV=3	4.241	14.995	3.53572	3.1731
P34544	Histone-lysine N-methyltransferase met-2 OS=Caenorhabditis elegans OX=6239 GN=met-2 PE=3 SV=5	2.606	9.211	3.53454	3.17203
Q8ITY5	Luc7-like protein 3 OS=Caenorhabditis elegans OX=6239 GN=luc-7l3 PE=1 SV=2	0.5	1.766	3.532	3.16976
Q9XUU5	Armadillo repeat-containing protein 1 OS=Caenorhabditis elegans OX=6239 GN=CELE_K05C4.7 PE=1 SV=1	1.272	4.485	3.52594	3.16432
Q965Q9	Survival of motor neuron-related-splicing factor 30 OS=Caenorhabditis elegans OX=6239 GN=CELE_Y50D4C.3 PE=1 SV=1	3.06	10.766	3.5183	3.15746
Q9NF22	Endoplasmic reticulum lectin 1 OS=Caenorhabditis elegans OX=6239 GN=CELE_Y105E8A.2 PE=1 SV=3	4.618	16.234	3.51537	3.15484
W6RQZ3	Nitrogen permease regulator 2 OS=Caenorhabditis elegans OX=6239 GN=nprl-2 PE=1 SV=2	0.5	1.757	3.514	3.1536
G5ECH5	Serine/threonine-protein phosphatase 4 regulatory subunit 1 OS=Caenorhabditis elegans OX=6239 GN=ppfr-1 PE=1 SV=1	8.825	30.996	3.51229	3.15207
Q9N363	mRNA-decapping enzyme 1 OS=Caenorhabditis elegans OX=6239 GN=dcap-1 PE=1 SV=1	12.026	42.172	3.50674	3.14708
Q9NAI7	Complex I-B12 OS=Caenorhabditis elegans OX=6239 GN=CELE_Y38E10A.24 PE=1 SV=1	1.364	4.779	3.50367	3.14433
G5EEG7	Smu-1 suppressor of mec-8 and unc-52 protein OS=Caenorhabditis elegans OX=6239 GN=smu-1 PE=1 SV=1	9.112	31.925	3.50362	3.14429
Q17971	Proteasome activator complex subunit 4 OS=Caenorhabditis elegans OX=6239 GN=C14C10.5 PE=1 SV=1	28.03	97.939	3.49408	3.13572
Q9XVV7	SAM domain-containing protein OS=Caenorhabditis elegans OX=6239 GN=CELE_K04C1.2 PE=1 SV=1	0.5	1.746	3.492	3.13386
Q95PZ2	Calcium uptake protein 1 homolog, mitochondrial OS=Caenorhabditis elegans OX=6239 GN=micu-1 PE=2 SV=2	0.5	1.744	3.488	3.13027
Q9XUS7	Transducer of Cdc42-dependent actin assembly protein 2 homolog OS=Caenorhabditis elegans OX=6239 GN=toca-2 PE=1 SV=2	0.5	1.74	3.48	3.12309
Q9GRZ1	Microtubule End Binding Protein OS=Caenorhabditis elegans OX=6239 GN=ebp-1 PE=1 SV=1	8.415	29.279	3.47938	3.12253
L8E6M1	Poly(A) RNA polymerase mitochondrial-like central palm domain-containing protein OS=Caenorhabditis elegans OX=6239 GN=C53A5.16 PE=4 SV=1	0.5	1.738	3.476	3.1195
H2KYM7	RING-type domain-containing protein OS=Caenorhabditis elegans OX=6239 GN=C09E7.8 PE=4 SV=1	1.81	6.289	3.47459	3.11823
Q9U1Q1	Ubiquitin-conjugating enzyme E2 G2 OS=Caenorhabditis elegans OX=6239 GN=ubc-14 PE=1 SV=1	2.139	7.429	3.47312	3.11691
Q19503	Homeobox protein ceh-40 OS=Caenorhabditis elegans OX=6239 GN=ceh-40 PE=1 SV=1	0.5	1.733	3.466	3.11052
Q09268	Uncharacterized RING finger protein C32D5.10 OS=Caenorhabditis elegans OX=6239 GN=C32D5.10 PE=4 SV=2	2.615	9.061	3.46501	3.10964
O45748	F-box associated domain-containing protein OS=Caenorhabditis elegans OX=6239 GN=CELE_T05D4.2 PE=1 SV=1	0.5	1.73	3.46	3.10514
O62112	Nuclear receptor domain-containing protein OS=Caenorhabditis elegans OX=6239 GN=nhr-165 PE=3 SV=3	0.5	1.73	3.46	3.10514
Q23089	Importin N-terminal domain-containing protein OS=Caenorhabditis elegans OX=6239 GN=xpo-1 PE=1 SV=2	33.477	115.702	3.45616	3.1017
Q9N390	General transcription and DNA repair factor IIH subunit TFB5 OS=Caenorhabditis elegans OX=6239 GN=gtf-2H5 PE=3 SV=1	0.5	1.727	3.454	3.09976
A0A1C3NSQ4	SOSS complex subunit A homolog OS=Caenorhabditis elegans OX=6239 GN=CELE_Y56A3A.31 PE=1 SV=1	0.5	1.727	3.454	3.09976
A0A0K3AXH1	AT-rich interactive domain-containing protein arid-1 OS=Caenorhabditis elegans OX=6239 GN=arid-1 PE=3 SV=1	6.647	22.946	3.45208	3.09804
Q21307	Dual specificity mitogen-activated protein kinase kinase mek-1 OS=Caenorhabditis elegans OX=6239 GN=mek-1 PE=1 SV=2	4.82	16.628	3.44979	3.09598
O02220	Large ribosomal subunit protein mL43 OS=Caenorhabditis elegans OX=6239 GN=mrpl-34 PE=1 SV=1	7.17	24.719	3.44756	3.09398
P90990	E3 ubiquitin-protein ligase trul-1 OS=Caenorhabditis elegans OX=6239 GN=trul-1 PE=3 SV=3	0.5	1.723	3.446	3.09258
Q17828	ATP-dependent RNA helicase SUV3 homolog, mitochondrial OS=Caenorhabditis elegans OX=6239 GN=C08F8.2 PE=3 SV=3	3.215	11.072	3.44386	3.09065
Q17391	Cullin-3 OS=Caenorhabditis elegans OX=6239 GN=cul-3 PE=1 SV=2	14.699	50.544	3.4386	3.08594
Q9N5A1	Mediator of RNA polymerase II transcription subunit 20 OS=Caenorhabditis elegans OX=6239 GN=mdt-20 PE=3 SV=2	0.5	1.719	3.438	3.0854
P90919	Nulp1-pending protein OS=Caenorhabditis elegans OX=6239 GN=CELE_K07A12.1 PE=1 SV=3	11.128	38.252	3.43746	3.08491
O16220	CYtochrome P450 family OS=Caenorhabditis elegans OX=6239 GN=cyp-35a4 PE=1 SV=1	0.5	1.718	3.436	3.0836
O45402	DEgenerin Linked to Mechanosensation OS=Caenorhabditis elegans OX=6239 GN=delm-1 PE=3 SV=2	0.5	1.718	3.436	3.0836
O62265	Strictosidine synthase conserved region domain-containing protein OS=Caenorhabditis elegans OX=6239 GN=CELE_F57C2.5 PE=1 SV=2	6.293	21.59	3.4308	3.07893
Q17768	Suppressor of presenilin protein 3 OS=Caenorhabditis elegans OX=6239 GN=spr-3 PE=2 SV=3	0.5	1.714	3.428	3.07642
Q17966	Chondroitin proteoglycan 4 domain-containing protein OS=Caenorhabditis elegans OX=6239 GN=gldi-5 PE=1 SV=2	2.337	8.011	3.4279	3.07633
O44159	Small ribosomal subunit protein uS10 domain-containing protein OS=Caenorhabditis elegans OX=6239 GN=mrpl-48 PE=1 SV=1	4.999	17.136	3.42789	3.07632
A0A0K3AQN5	ABC-type xenobiotic transporter OS=Caenorhabditis elegans OX=6239 GN=pgp-2 PE=1 SV=1	0.855	2.928	3.42456	3.07334
Q8WTM0	Late endosomal/lysosomal adaptor and MAPK and MTOR activator 1 OS=Caenorhabditis elegans OX=6239 GN=CELE_Y45G5AL.1 PE=1 SV=1	2.65	9.062	3.41962	3.0689
O17695	Histone deacetylase 1 OS=Caenorhabditis elegans OX=6239 GN=hda-1 PE=1 SV=1	20.354	69.521	3.41559	3.06529
Q20924	Sun domain-containing protein 1 OS=Caenorhabditis elegans OX=6239 GN=sun-1 PE=1 SV=1	5.788	19.763	3.41448	3.06429
P91482	RING-type domain-containing protein OS=Caenorhabditis elegans OX=6239 GN=CELE_T20F5.6 PE=1 SV=2	6.6	22.527	3.41318	3.06312
P90922	Tr-type G domain-containing protein OS=Caenorhabditis elegans OX=6239 GN=hbs-1 PE=1 SV=3	3.849	13.114	3.40712	3.05768
Q95QE8	N-terminal methionine N(alpha)-acetyltransferase NatE OS=Caenorhabditis elegans OX=6239 GN=CELE_F54E7.9 PE=4 SV=1	0.5	1.703	3.406	3.05668
O62193	Probable DNA replication complex GINS protein PSF2 OS=Caenorhabditis elegans OX=6239 GN=psf-2 PE=1 SV=1	6.557	22.29	3.39942	3.05077
P34537	E3 ubiquitin-protein ligase bre-1 OS=Caenorhabditis elegans OX=6239 GN=rfp-1 PE=1 SV=2	17.547	59.622	3.39785	3.04936
P34369	Pre-mRNA-splicing factor 8 homolog OS=Caenorhabditis elegans OX=6239 GN=prp-8 PE=1 SV=1	52.401	177.81	3.39326	3.04524
H2KZY5	Sulfhydryl oxidase OS=Caenorhabditis elegans OX=6239 GN=CELE_F47B7.2 PE=1 SV=1	4.326	14.67	3.39112	3.04333
P39055	Dynamin OS=Caenorhabditis elegans OX=6239 GN=dyn-1 PE=1 SV=3	21.253	71.984	3.387	3.03963
Q18224	CCR4-NOT transcription complex subunit 9 OS=Caenorhabditis elegans OX=6239 GN=ntl-9 PE=1 SV=3	8.345	28.263	3.38682	3.03946
Q18965	Dynamin-like GTPase OPA1, mitochondrial OS=Caenorhabditis elegans OX=6239 GN=eat-3 PE=1 SV=3	4.538	15.361	3.38497	3.03781
G5EGA3	Ankyrin repeat and LEM domain-containing protein 1 homolog OS=Caenorhabditis elegans OX=6239 GN=lem-3 PE=1 SV=2	0.5	1.692	3.384	3.03693
G5EFG0	S5 DRBM domain-containing protein OS=Caenorhabditis elegans OX=6239 GN=sel-1 PE=1 SV=1	5.642	19.083	3.38231	3.03542
Q22749	DM2 domain-containing protein OS=Caenorhabditis elegans OX=6239 GN=CELE_T24G10.2 PE=1 SV=2	5.151	17.4	3.37798	3.03154
G5EF15	RNA-binding protein pos-1 OS=Caenorhabditis elegans OX=6239 GN=pos-1 PE=1 SV=1	8.438	28.503	3.37793	3.03149
Q03567	Uncharacterized transporter slc-17.2 OS=Caenorhabditis elegans OX=6239 GN=C38C10.2 PE=1 SV=2	2.629	8.873	3.37505	3.0289
Q9U218	tRNA-intron lyase OS=Caenorhabditis elegans OX=6239 GN=tsen-2 PE=3 SV=3	1.615	5.438	3.36718	3.02184
O16612	BTB domain-containing protein OS=Caenorhabditis elegans OX=6239 GN=B0281.5 PE=1 SV=1	0.5	1.676	3.352	3.00822
Q6AHP7	Uncharacterized protein OS=Caenorhabditis elegans OX=6239 GN=CELE_T13C2.2 PE=4 SV=1	0.5	1.676	3.352	3.00822
G5EGD5	Skp1-related protein OS=Caenorhabditis elegans OX=6239 GN=skr-12 PE=1 SV=1	7.382	24.722	3.34896	3.00549
Q95PZ4	General transcription and DNA repair factor IIH helicase/translocase subunit XPB OS=Caenorhabditis elegans OX=6239 GN=xpb-1 PE=1 SV=1	7.463	24.867	3.33204	2.9903
P34438	Uncharacterized protein F44E2.8 OS=Caenorhabditis elegans OX=6239 GN=F44E2.8 PE=4 SV=2	4.858	16.177	3.32997	2.98845
G4RT15	Pecanex-like protein OS=Caenorhabditis elegans OX=6239 GN=B0511.12 PE=3 SV=2	1.249	4.154	3.32586	2.98476
O62011	MUTator OS=Caenorhabditis elegans OX=6239 GN=mut-16 PE=1 SV=4	7.787	25.848	3.31938	2.97894
Q20376	Enoyl-CoA hydratase OS=Caenorhabditis elegans OX=6239 GN=ech-3 PE=1 SV=1	0.5	1.658	3.316	2.97591
Q22258	Serine/threonine-protein kinase ATR OS=Caenorhabditis elegans OX=6239 GN=atl-1 PE=2 SV=2	0.5	1.658	3.316	2.97591
H2L0M5	Aminopeptidase OS=Caenorhabditis elegans OX=6239 GN=CELE_Y67D8C.9 PE=3 SV=1	0.5	1.655	3.31	2.97052
G5EGA4	Fibronectin type-III domain-containing protein OS=Caenorhabditis elegans OX=6239 GN=cle-1 PE=1 SV=1	0.5	1.655	3.31	2.97052
P34708	Sex-determining transformer protein 1 OS=Caenorhabditis elegans OX=6239 GN=tra-1 PE=1 SV=1	0.5	1.654	3.308	2.96873
O01576	Nsp1_C domain-containing protein OS=Caenorhabditis elegans OX=6239 GN=npp-11 PE=1 SV=1	14.031	46.357	3.3039	2.96505
Q17389	Cullin-1 OS=Caenorhabditis elegans OX=6239 GN=cul-1 PE=1 SV=1	22.434	74.055	3.30102	2.96246
Q9XUE3	RSD-2 domain-containing protein OS=Caenorhabditis elegans OX=6239 GN=rsd-2 PE=1 SV=2	11.644	38.395	3.29741	2.95922
O62055	EGF-like domain-containing protein OS=Caenorhabditis elegans OX=6239 GN=C09F9.2 PE=1 SV=1	11.071	36.393	3.28724	2.9501
Q95PY4	28S ribosomal protein S18a, mitochondrial OS=Caenorhabditis elegans OX=6239 GN=mrps-18a PE=1 SV=1	0.5	1.642	3.284	2.94719
Q9GUC9	Uncharacterized protein F14F9.5 OS=Caenorhabditis elegans OX=6239 GN=F14F9.5 PE=1 SV=2	0.5	1.64	3.28	2.9436
Q9U1V9	J domain-containing protein OS=Caenorhabditis elegans OX=6239 GN=dnj-29 PE=1 SV=1	14.683	48.152	3.27944	2.9431
G5ECT6	G protein gamma domain-containing protein OS=Caenorhabditis elegans OX=6239 GN=gpc-2 PE=1 SV=1	2.081	6.808	3.2715	2.93598
H2KZG7	CTLH domain-containing protein OS=Caenorhabditis elegans OX=6239 GN=nmtn-1 PE=4 SV=1	0.5	1.635	3.27	2.93463
G5EE65	Heat-shock protein 12.1 OS=Caenorhabditis elegans OX=6239 GN=hsp-12.1 PE=1 SV=1	0.5	1.633	3.266	2.93104
Q18867	PERMeable eggshell OS=Caenorhabditis elegans OX=6239 GN=perm-5 PE=1 SV=2	0.5	1.633	3.266	2.93104
O44787	Ubiquitin carboxyl-terminal hydrolase 39 OS=Caenorhabditis elegans OX=6239 GN=usp-39 PE=1 SV=2	4.633	15.105	3.26031	2.92593
Q95X39	Large ribosomal subunit protein bL9m OS=Caenorhabditis elegans OX=6239 GN=mrpl-9 PE=1 SV=2	6.917	22.547	3.25965	2.92534
N1NTD8	Ubiquitin carboxyl-terminal hydrolase 7 OS=Caenorhabditis elegans OX=6239 GN=math-33 PE=1 SV=1	23.906	77.864	3.25709	2.92304
Q9NAP2	Major sperm protein OS=Caenorhabditis elegans OX=6239 GN=CELE_M199.2 PE=4 SV=3	1.322	4.3	3.25265	2.91905
Q20880	Nematode cuticle collagen N-terminal domain-containing protein OS=Caenorhabditis elegans OX=6239 GN=col-121 PE=1 SV=1	0.5	1.626	3.252	2.91847
Q9BL28	N(6)-L-threonylcarbamoyladenine synthase OS=Caenorhabditis elegans OX=6239 GN=CELE_Y71H2AM.1 PE=1 SV=4	4.728	15.352	3.24704	2.91402
Q9BL11	HECT domain-containing protein OS=Caenorhabditis elegans OX=6239 GN=herc-1 PE=1 SV=2	5.53	17.94	3.24412	2.9114
G5EFC2	Protein kinase domain-containing protein OS=Caenorhabditis elegans OX=6239 GN=C14A4.13 PE=4 SV=1	0.5	1.618	3.236	2.90411
Q23444	Man(5)GlcNAc(2)-PP-dolichol translocation protein RFT1 OS=Caenorhabditis elegans OX=6239 GN=rfth-1 PE=3 SV=1	0.5	1.617	3.234	2.90232
C0HKD6	Tryptophan--tRNA ligase, mitochondrial OS=Caenorhabditis elegans OX=6239 GN=prx-10 PE=2 SV=1	1.675	5.415	3.23284	2.90127
Q1HB05	Cytochrome P450 OS=Caenorhabditis elegans OX=6239 GN=cyp-25a3 PE=1 SV=1	0.5	1.616	3.232	2.90052
A8XQE0	DNA methyltransferase 1-associated protein 1 OS=Caenorhabditis elegans OX=6239 GN=ekl-4 PE=1 SV=1	1.731	5.592	3.2305	2.89918
Q9U2F2	carnitine O-palmitoyltransferase OS=Caenorhabditis elegans OX=6239 GN=cpt-1 PE=1 SV=3	8.865	28.628	3.22933	2.89813
Q19123	AP complex subunit sigma OS=Caenorhabditis elegans OX=6239 GN=aps-2 PE=1 SV=1	0.5	1.613	3.226	2.89514
Q27494	Serine/threonine-protein phosphatase OS=Caenorhabditis elegans OX=6239 GN=CELE_F22D6.9 PE=3 SV=2	0.5	1.612	3.224	2.89334
Q9U2U0	Splicing factor U2AF 35 kDa subunit OS=Caenorhabditis elegans OX=6239 GN=uaf-2 PE=1 SV=1	11.157	35.951	3.22228	2.8918
Q22639	Vacuolar protein sorting-associated protein 54 OS=Caenorhabditis elegans OX=6239 GN=vps-54 PE=1 SV=2	0.5	1.61	3.22	2.88975
Q9NAH7	Association with the SNF1 complex (ASC) domain-containing protein OS=Caenorhabditis elegans OX=6239 GN=aakb-2 PE=1 SV=1	0.5	1.608	3.216	2.88617
Q5CZ37	Acyl-coenzyme A diphosphatase FITM2 OS=Caenorhabditis elegans OX=6239 GN=fitm-2 PE=3 SV=1	0.5	1.607	3.214	2.88437
Q09315	Putative cytosolic 5'-nucleotidase 3 OS=Caenorhabditis elegans OX=6239 GN=F25B5.3 PE=3 SV=2	0.5	1.603	3.206	2.87719
Q18910	UTP--glucose-1-phosphate uridylyltransferase OS=Caenorhabditis elegans OX=6239 GN=CELE_D1005.2 PE=1 SV=2	0.5	1.603	3.206	2.87719
P91094	Prion-like-(Q/N-rich)-domain-bearing protein OS=Caenorhabditis elegans OX=6239 GN=pqn-15 PE=4 SV=4	4.586	14.692	3.20366	2.87509
Q21486	U4/U6 small nuclear ribonucleoprotein Prp3 OS=Caenorhabditis elegans OX=6239 GN=prp-3 PE=1 SV=1	11.295	36.182	3.20336	2.87483
H2KYB6	Tetratricopeptide repeat protein 7 N-terminal domain-containing protein OS=Caenorhabditis elegans OX=6239 GN=ttc-7 PE=1 SV=1	4.322	13.839	3.20199	2.87359
P53588	Succinate--CoA ligase [ADP-forming] subunit beta, mitochondrial OS=Caenorhabditis elegans OX=6239 GN=suca-1 PE=3 SV=1	17.473	55.921	3.20042	2.87219
Q23652	U6 snRNA-specific terminal uridylyltransferase OS=Caenorhabditis elegans OX=6239 GN=usip-1 PE=1 SV=2	10.335	33.064	3.19923	2.87111
Q9U3S3	THO complex subunit 7 homolog OS=Caenorhabditis elegans OX=6239 GN=thoc-7 PE=1 SV=1	5.361	17.148	3.19866	2.8706
Q17937	Transthyretin-like family protein OS=Caenorhabditis elegans OX=6239 GN=ttr-19 PE=1 SV=1	0.5	1.599	3.198	2.87001
Q86MP3	Ectopic P granules protein 6 OS=Caenorhabditis elegans OX=6239 GN=epg-6 PE=1 SV=1	5.484	17.519	3.19457	2.86693
P54816	Tat-binding homolog 7 OS=Caenorhabditis elegans OX=6239 GN=lex-1 PE=1 SV=3	20.177	64.452	3.19433	2.86672
G5ECU5	Heat shock protein 70 OS=Caenorhabditis elegans OX=6239 GN=CELE_F44E5.4 PE=1 SV=1	15.159	48.275	3.18458	2.85796
P91243	J domain-containing protein OS=Caenorhabditis elegans OX=6239 GN=dnj-9 PE=1 SV=2	2.994	9.534	3.18437	2.85778
P17343	Guanine nucleotide-binding protein subunit beta-1 OS=Caenorhabditis elegans OX=6239 GN=gpb-1 PE=1 SV=2	8.06	25.665	3.18424	2.85767
Q93873	Probable NADH dehydrogenase [ubiquinone] iron-sulfur protein 2, mitochondrial OS=Caenorhabditis elegans OX=6239 GN=gas-1 PE=3 SV=2	14.559	46.302	3.1803	2.85413
Q21829	ATP-dependent DNA helicase II subunit 2 OS=Caenorhabditis elegans OX=6239 GN=cku-80 PE=1 SV=2	10.852	34.422	3.17195	2.84663
Q17539	Methyltransferase domain-containing protein OS=Caenorhabditis elegans OX=6239 GN=metl-13 PE=1 SV=1	13.979	44.337	3.17169	2.8464
Q93726	PB1 domain-containing protein OS=Caenorhabditis elegans OX=6239 GN=hpo-35 PE=1 SV=4	5.708	18.095	3.17011	2.84498
Q18892	Ectopic P granules protein 5 OS=Caenorhabditis elegans OX=6239 GN=epg-5 PE=1 SV=2	3.044	9.649	3.16984	2.84474
G5EEA2	LiPocalin-Related protein OS=Caenorhabditis elegans OX=6239 GN=lpr-3 PE=1 SV=1	3.504	11.094	3.1661	2.84138
Q22031	Putative tRNA (cytidine(32)/guanosine(34)-2'-O)-methyltransferase OS=Caenorhabditis elegans OX=6239 GN=R74.7 PE=3 SV=3	4.907	15.533	3.16548	2.84082
Q9N4F3	AP complex subunit beta OS=Caenorhabditis elegans OX=6239 GN=apb-1 PE=1 SV=2	13.804	43.684	3.16459	2.84003
Q9GRZ5	PHD-type domain-containing protein OS=Caenorhabditis elegans OX=6239 GN=phf-14 PE=1 SV=2	0.5	1.582	3.164	2.8395
G5ECC0	Kinesin like protein OS=Caenorhabditis elegans OX=6239 GN=klp-16 PE=1 SV=1	4.35	13.763	3.16391	2.83942
Q21530	E3 ubiquitin-protein ligase MARCHF5 OS=Caenorhabditis elegans OX=6239 GN=CELE_M110.3 PE=4 SV=1	0.5	1.581	3.162	2.8377
O02169	C2H2-type domain-containing protein OS=Caenorhabditis elegans OX=6239 GN=CELE_T20F7.1 PE=1 SV=3	5.943	18.761	3.15682	2.83306
P30627	Globin-like protein OS=Caenorhabditis elegans OX=6239 GN=glb-1 PE=1 SV=2	2.398	7.563	3.15388	2.83041
Q9TZG1	F-box C protein OS=Caenorhabditis elegans OX=6239 GN=fbxc-21 PE=4 SV=2	0.5	1.576	3.152	2.82873
Q09250	Probable histone deacetylase complex subunit SAP18 OS=Caenorhabditis elegans OX=6239 GN=C16C10.4 PE=3 SV=1	3.743	11.797	3.15175	2.8285
P46577	GPN-loop GTPase 1 OS=Caenorhabditis elegans OX=6239 GN=gop-2 PE=1 SV=1	12.789	40.298	3.15099	2.82782
Q23342	RNase NYN domain-containing protein OS=Caenorhabditis elegans OX=6239 GN=rde-8 PE=1 SV=2	0.5	1.574	3.148	2.82514
Q8MQB4	RING-type domain-containing protein OS=Caenorhabditis elegans OX=6239 GN=C28G1.6 PE=1 SV=1	0.5	1.573	3.146	2.82334
A7LPG5	CDGSH iron-sulfur domain-containing protein 2 homologue OS=Caenorhabditis elegans OX=6239 GN=cisd-1 PE=1 SV=1	4.09	12.866	3.14572	2.82309
O62258	SAM domain-containing protein OS=Caenorhabditis elegans OX=6239 GN=CELE_F53F8.5 PE=1 SV=1	7.271	22.851	3.14276	2.82044
Q93641	Phosphatidylinositol-3-phosphatase SAC1 OS=Caenorhabditis elegans OX=6239 GN=sacm-1l PE=1 SV=2	4.014	12.61	3.1415	2.81931
Q23402	Protein BCCIP homolog OS=Caenorhabditis elegans OX=6239 GN=ZK1127.4 PE=3 SV=1	0.5	1.57	3.14	2.81796
Q21826	MYND-type domain-containing protein OS=Caenorhabditis elegans OX=6239 GN=pdcd-2 PE=1 SV=2	4.391	13.766	3.13505	2.81352
P30630	Protein lin-9 OS=Caenorhabditis elegans OX=6239 GN=lin-9 PE=1 SV=3	3.902	12.225	3.13301	2.81169
Q22017	Probable FAD synthase OS=Caenorhabditis elegans OX=6239 GN=flad-1 PE=3 SV=1	0.5	1.566	3.132	2.81078
O01441	Myb-like domain-containing protein OS=Caenorhabditis elegans OX=6239 GN=vep-1 PE=1 SV=2	1.073	3.36	3.13141	2.81025
G5EFC8	Small ribosomal subunit protein mS29 OS=Caenorhabditis elegans OX=6239 GN=dap-3 PE=1 SV=1	2.943	9.204	3.12742	2.80667
Q23200	Histone-lysine N-methyltransferase, H3 lysine-79 specific OS=Caenorhabditis elegans OX=6239 GN=dot-1.3 PE=3 SV=3	0.5	1.561	3.122	2.80181
Q22559	PDZ domain-containing protein OS=Caenorhabditis elegans OX=6239 GN=CELE_T19B10.5 PE=1 SV=3	0.5	1.561	3.122	2.80181
Q09254	Hemiasterlin resistant protein 1 OS=Caenorhabditis elegans OX=6239 GN=har-1 PE=4 SV=1	1.644	5.132	3.12165	2.8015
G5EDC6	ADP-ribosylation factor-like protein 8B OS=Caenorhabditis elegans OX=6239 GN=arl-8 PE=1 SV=1	6.973	21.743	3.11817	2.79837
Q18742	Cold-shock protein OS=Caenorhabditis elegans OX=6239 GN=C50F4.6 PE=1 SV=1	2.844	8.861	3.11568	2.79614
G5EDK1	ASC-1 OS=Caenorhabditis elegans OX=6239 GN=trip-4 PE=1 SV=1	4.459	13.856	3.10742	2.78872
Q22529	Exportin-T OS=Caenorhabditis elegans OX=6239 GN=CELE_T16G12.6 PE=1 SV=2	0.5	1.549	3.098	2.78027
Q9XX18	Large ribosomal subunit protein uL22m OS=Caenorhabditis elegans OX=6239 GN=mrpl-22 PE=1 SV=1	2.272	7.036	3.09683	2.77922
Q304F0	Coenzyme Q-binding protein COQ10 START domain-containing protein OS=Caenorhabditis elegans OX=6239 GN=CELE_R144.13 PE=1 SV=1	1.06	3.279	3.0934	2.77614
H2KYH8	MADF domain-containing protein OS=Caenorhabditis elegans OX=6239 GN=C06A6.2 PE=1 SV=2	3.309	10.223	3.08945	2.7726
Q18655	Major facilitator superfamily (MFS) profile domain-containing protein OS=Caenorhabditis elegans OX=6239 GN=C46C2.2 PE=1 SV=2	2.16	6.67	3.08796	2.77126
O76258	Tumor susceptibility gene 101 protein OS=Caenorhabditis elegans OX=6239 GN=tsg-101 PE=1 SV=2	6.101	18.803	3.08195	2.76587
Q9U221	Uracil-DNA glycosylase OS=Caenorhabditis elegans OX=6239 GN=ung-1 PE=1 SV=1	4.93	15.193	3.08174	2.76568
Q02335	Mitochondrial import receptor subunit tomm-70 OS=Caenorhabditis elegans OX=6239 GN=tomm-70 PE=2 SV=3	9.594	29.516	3.07651	2.76098
B3WFW4	NAM-associated domain-containing protein OS=Caenorhabditis elegans OX=6239 GN=CELE_D2005.7 PE=1 SV=1	1.574	4.838	3.0737	2.75846
E9RKC7	DZF domain-containing protein OS=Caenorhabditis elegans OX=6239 GN=zfr-1 PE=1 SV=1	18.727	57.435	3.06696	2.75241
U4PR86	Maternal embryonic leucine zipper kinase OS=Caenorhabditis elegans OX=6239 GN=pig-1 PE=1 SV=1	6.9	21.157	3.06623	2.75176
Q95XZ5	Nipped-B-like protein scc-2 OS=Caenorhabditis elegans OX=6239 GN=scc-2 PE=1 SV=3	7.787	23.875	3.06601	2.75156
Q9N3Z3	Serine/threonine-protein kinase chk-1 OS=Caenorhabditis elegans OX=6239 GN=chk-1 PE=1 SV=2	12.023	36.837	3.06388	2.74964
Q9XUY0	Rod_C domain-containing protein OS=Caenorhabditis elegans OX=6239 GN=CELE_F56G4.6 PE=1 SV=3	2.507	7.673	3.06063	2.74673
Q9NA76	Target of EGR1 protein 1 OS=Caenorhabditis elegans OX=6239 GN=parn-2 PE=1 SV=1	0.5	1.529	3.058	2.74437
Q09409	4Fe-4S ferredoxin-type domain-containing protein OS=Caenorhabditis elegans OX=6239 GN=cid-1 PE=1 SV=1	11.413	34.9	3.05792	2.74429
P90740	Fanconi-associated nuclease 1 homolog OS=Caenorhabditis elegans OX=6239 GN=fan-1 PE=1 SV=1	1.182	3.613	3.05668	2.74319
Q9U2Z9	Transmembrane protein 256 homolog OS=Caenorhabditis elegans OX=6239 GN=CELE_Y106G6H.8 PE=1 SV=2	0.5	1.528	3.056	2.74257
Q22718	Charged multivesicular body protein 7 OS=Caenorhabditis elegans OX=6239 GN=chmp-7 PE=1 SV=1	4.043	12.348	3.05417	2.74093
Q9BMU4	GB1/RHD3-type G domain-containing protein OS=Caenorhabditis elegans OX=6239 GN=atln-1 PE=1 SV=1	9.84	30.052	3.05407	2.74084
Q10654	G2/mitotic-specific cyclin-B3 OS=Caenorhabditis elegans OX=6239 GN=cyb-3 PE=2 SV=3	4.706	14.366	3.0527	2.73961
Q22743	GTP-binding protein OS=Caenorhabditis elegans OX=6239 GN=raga-1 PE=1 SV=1	7.17	21.814	3.0424	2.73037
Q23523	Mediator of RNA polymerase II transcription subunit 4 OS=Caenorhabditis elegans OX=6239 GN=mdt-4 PE=3 SV=2	3.928	11.95	3.04226	2.73024
P41846	Protein WBSCR14 homolog OS=Caenorhabditis elegans OX=6239 GN=mml-1 PE=1 SV=2	1.549	4.711	3.04132	2.7294
G5EDT9	E3 ubiquitin-protein ligase UBR5 OS=Caenorhabditis elegans OX=6239 GN=ubr-5 PE=1 SV=1	23.584	71.688	3.03969	2.72794
P91343	Ribosome biogenesis protein WDR12 homolog OS=Caenorhabditis elegans OX=6239 GN=wdr-12 PE=3 SV=1	1.659	5.041	3.03858	2.72694
G5EEN7	Sjogren's syndrome/scleroderma autoantigen 1 (Autoantigen p27) OS=Caenorhabditis elegans OX=6239 GN=CELE_Y39A1A.3 PE=1 SV=1	3.981	12.088	3.03642	2.72501
U4PBZ1	TPR_REGION domain-containing protein OS=Caenorhabditis elegans OX=6239 GN=CELE_Y76B12C.6 PE=1 SV=1	4.782	14.518	3.03597	2.7246
P91155	Cell division control protein OS=Caenorhabditis elegans OX=6239 GN=cdc-6 PE=1 SV=1	6.303	19.124	3.03411	2.72293
Q3V5H3	Trichohyalin OS=Caenorhabditis elegans OX=6239 GN=CELE_Y59C2A.3 PE=1 SV=2	0.5	1.517	3.034	2.72283
Q9NHC3	Cell death abnormality protein 2 OS=Caenorhabditis elegans OX=6239 GN=ced-2 PE=1 SV=1	3.312	10.038	3.0308	2.71996
G5EGI6	RING-type domain-containing protein OS=Caenorhabditis elegans OX=6239 GN=tag-314 PE=4 SV=1	0.5	1.514	3.028	2.71745
Q8MQ03	Kinesin-like protein OS=Caenorhabditis elegans OX=6239 GN=zen-4 PE=1 SV=2	9.63	29.141	3.02606	2.71571
Q6AW06	Histone-lysine N-methyltransferase, H3 lysine-79 specific OS=Caenorhabditis elegans OX=6239 GN=dot-1.1 PE=1 SV=2	6.704	20.278	3.02476	2.71454
Q9NEW7	Elongator complex protein 2 OS=Caenorhabditis elegans OX=6239 GN=elpc-2 PE=1 SV=3	7.54	22.801	3.02401	2.71386
Q19843	NADP-retinol dehydrogenase OS=Caenorhabditis elegans OX=6239 GN=dhs-29 PE=1 SV=2	0.5	1.511	3.022	2.71206
A0A1I6CMB8	protein-tyrosine-phosphatase OS=Caenorhabditis elegans OX=6239 GN=clr-1 PE=1 SV=1	0.5	1.51	3.02	2.71027
Q22240	Ubiquitin carboxyl-terminal hydrolase 47 OS=Caenorhabditis elegans OX=6239 GN=CELE_T05H10.1 PE=1 SV=2	25.751	77.749	3.01926	2.7096
Q9XVS8	Nuclear RNA export factor 2 OS=Caenorhabditis elegans OX=6239 GN=nxf-2 PE=1 SV=2	0.5	1.506	3.012	2.70309
Q9XW53	Rho GTPase-activating protein 20 OS=Caenorhabditis elegans OX=6239 GN=rga-2 PE=1 SV=1	0.5	1.506	3.012	2.70309
O61818	Mitochondrial Ribosomal Protein, Small OS=Caenorhabditis elegans OX=6239 GN=mrps-30 PE=1 SV=2	9.46	28.46	3.00846	2.69991
Q9XVX8	Uncharacterized protein OS=Caenorhabditis elegans OX=6239 GN=tag-342 PE=1 SV=2	0.857	2.577	3.007	2.6986
O18178	Serine/threonine-protein phosphatase 2A regulatory subunit pptr-1 OS=Caenorhabditis elegans OX=6239 GN=pptr-1 PE=1 SV=4	11.044	33.202	3.00634	2.69801
Q9XXK7	Translocating chain-associated membrane protein OS=Caenorhabditis elegans OX=6239 GN=tram-1 PE=1 SV=1	3.016	9.063	3.00497	2.69678
Q93759	WD_REPEATS_REGION domain-containing protein OS=Caenorhabditis elegans OX=6239 GN=swan-2 PE=1 SV=2	0.5	1.502	3.004	2.69591
Q17413	Probable uridine-cytidine kinase OS=Caenorhabditis elegans OX=6239 GN=B0001.4 PE=3 SV=2	8.824	26.506	3.00385	2.69578
Q9XTC6	Mitogen-activated protein kinase kinase kinase mom-4 OS=Caenorhabditis elegans OX=6239 GN=mom-4 PE=1 SV=1	2.042	6.115	2.99461	2.68748
P34388	Small ribosomal subunit protein uS9m OS=Caenorhabditis elegans OX=6239 GN=mrps-9 PE=3 SV=2	12.077	36.163	2.99437	2.68727
Q8MQ17	Leucine-rich repeat flightless-interacting protein 2 OS=Caenorhabditis elegans OX=6239 GN=flap-1 PE=1 SV=1	2.801	8.387	2.99429	2.68719
Q21986	N-terminal acetyltransferase B complex subunit NAA25 homolog OS=Caenorhabditis elegans OX=6239 GN=cra-1 PE=1 SV=3	20.027	59.94	2.99296	2.686
Q9NAH8	CMP/dCMP-type deaminase domain-containing protein OS=Caenorhabditis elegans OX=6239 GN=CELE_Y47D3A.14 PE=3 SV=2	0.5	1.495	2.99	2.68334
A0A486WY88	Striatin N-terminal domain-containing protein OS=Caenorhabditis elegans OX=6239 GN=cash-1 PE=1 SV=1	17.954	53.631	2.98713	2.68077
P34748	Small ribosomal subunit protein mS23 OS=Caenorhabditis elegans OX=6239 GN=mrps-23 PE=3 SV=1	5.816	17.352	2.98349	2.6775
O44509	NADH dehydrogenase [ubiquinone] 1 beta subcomplex subunit 11, mitochondrial OS=Caenorhabditis elegans OX=6239 GN=ndub-11 PE=1 SV=1	3.85	11.477	2.98104	2.6753
Q17571	Aquaporin-9 OS=Caenorhabditis elegans OX=6239 GN=aqp-2 PE=1 SV=1	1.116	3.317	2.97222	2.66739
A5PEW7	Transmembrane protein 188 OS=Caenorhabditis elegans OX=6239 GN=nepr-1 PE=1 SV=1	0.5	1.485	2.97	2.66539
Q9U202	RRM domain-containing protein OS=Caenorhabditis elegans OX=6239 GN=melo-1 PE=1 SV=2	6.796	20.18	2.96939	2.66485
Q21691	Nuclear RNAi defective-3 protein OS=Caenorhabditis elegans OX=6239 GN=nrde-3 PE=1 SV=1	14.747	43.747	2.9665	2.66226
Q95Q03	C2H2-type domain-containing protein OS=Caenorhabditis elegans OX=6239 GN=ztf-29 PE=4 SV=1	0.5	1.479	2.958	2.65463
Q21342	MTOR-associated protein MEAK7 OS=Caenorhabditis elegans OX=6239 GN=eak-7 PE=1 SV=1	6.149	18.171	2.95511	2.65204
Q9GPA0	UDP-Glucose Glycoprotein glucosylTransferase OS=Caenorhabditis elegans OX=6239 GN=uggt-1 PE=1 SV=1	32.474	95.958	2.95492	2.65186
A8DJA6	RBR-type E3 ubiquitin transferase OS=Caenorhabditis elegans OX=6239 GN=CELE_Y49F6B.9 PE=4 SV=1	0.5	1.477	2.954	2.65104
Q20937	CCR4-NOT transcription complex subunit let-711 OS=Caenorhabditis elegans OX=6239 GN=let-711 PE=1 SV=3	56.975	168.237	2.95282	2.64998
Q86GI2	C2 NT-type domain-containing protein OS=Caenorhabditis elegans OX=6239 GN=sym-3 PE=2 SV=1	0.5	1.476	2.952	2.64924
Q19438	Nuclear Hormone Receptor family OS=Caenorhabditis elegans OX=6239 GN=nhr-264 PE=3 SV=3	0.5	1.476	2.952	2.64924
Q9TZC4	Integrin-linked protein kinase homolog pat-4 OS=Caenorhabditis elegans OX=6239 GN=pat-4 PE=1 SV=1	4.503	13.29	2.95137	2.64867
P24888	ATP synthase subunit a OS=Caenorhabditis elegans OX=6239 GN=atp-6 PE=3 SV=2	0.5	1.474	2.948	2.64565
Q9TXQ4	DNL-type domain-containing protein OS=Caenorhabditis elegans OX=6239 GN=CELE_F53A3.7 PE=4 SV=1	0.5	1.473	2.946	2.64386
G5EBL8	Spindle assembly abnormal protein 7 OS=Caenorhabditis elegans OX=6239 GN=sas-7 PE=1 SV=1	6.384	18.784	2.94236	2.64059
G5EGB3	Ras-related GTP-binding protein C OS=Caenorhabditis elegans OX=6239 GN=ragc-1 PE=1 SV=1	10.688	31.445	2.94208	2.64034
Q9U3D6	A-to-I RNA editing regulator adr-1 OS=Caenorhabditis elegans OX=6239 GN=adr-1 PE=1 SV=2	18.342	53.915	2.93943	2.63796
O01549	MAGE domain-containing protein OS=Caenorhabditis elegans OX=6239 GN=mage-1 PE=1 SV=2	3.442	10.098	2.93376	2.63287
P34274	TIP41-like protein OS=Caenorhabditis elegans OX=6239 GN=C02C2.6 PE=3 SV=3	6.52	19.122	2.93282	2.63203
Q95XH0	PEST proteolytic signal-containing nuclear protein OS=Caenorhabditis elegans OX=6239 GN=CELE_Y69A2AR.28 PE=1 SV=1	6.783	19.891	2.93248	2.63172
G5EFD7	WD_REPEATS_REGION domain-containing protein OS=Caenorhabditis elegans OX=6239 GN=CELE_F46C5.9 PE=1 SV=1	14.271	41.804	2.9293	2.62887
P90992	Mitochondrial 2-oxoglutarate/malate carrier protein OS=Caenorhabditis elegans OX=6239 GN=misc-1 PE=1 SV=2	14.144	41.305	2.92032	2.62081
G5ECF4	Kinesin-like protein OS=Caenorhabditis elegans OX=6239 GN=bmk-1 PE=1 SV=1	20.149	58.772	2.91687	2.61771
Q9XWF9	WD_REPEATS_REGION domain-containing protein OS=Caenorhabditis elegans OX=6239 GN=CELE_Y54E5B.2 PE=4 SV=1	0.5	1.458	2.916	2.61693
H2KZD6	HAT C-terminal dimerisation domain-containing protein OS=Caenorhabditis elegans OX=6239 GN=CELE_F19F10.11 PE=4 SV=1	0.5	1.457	2.914	2.61514
Q9U1W2	Mediator of RNA polymerase II transcription subunit 8 OS=Caenorhabditis elegans OX=6239 GN=mdt-8 PE=3 SV=1	5.854	17.043	2.91134	2.61275
Q9XV86	G_PROTEIN_RECEP_F1_2 domain-containing protein OS=Caenorhabditis elegans OX=6239 GN=srw-72 PE=4 SV=2	0.5	1.453	2.906	2.60796
Q967F4	Cadherin-related hmr-1 OS=Caenorhabditis elegans OX=6239 GN=hmr-1 PE=1 SV=1	11.742	34.113	2.90521	2.60725
U4PEB6	FHA domain-containing protein OS=Caenorhabditis elegans OX=6239 GN=slmp-1 PE=1 SV=1	4.83	14.006	2.89979	2.60239
Q95QN5	PHR domain-containing protein OS=Caenorhabditis elegans OX=6239 GN=CELE_EEED8.15 PE=4 SV=1	0.5	1.448	2.896	2.59898
Q18916	Very long-chain fatty acid transport protein OS=Caenorhabditis elegans OX=6239 GN=acs-22 PE=1 SV=1	0.5	1.448	2.896	2.59898
G5EDE8	ERGIC-53-like protein OS=Caenorhabditis elegans OX=6239 GN=ile-1 PE=1 SV=1	23.448	67.898	2.89568	2.5987
Q22436	ZZ-type domain-containing protein OS=Caenorhabditis elegans OX=6239 GN=sqst-1 PE=1 SV=2	1.127	3.262	2.89441	2.59756
P34710	Netrin unc-6 OS=Caenorhabditis elegans OX=6239 GN=unc-6 PE=1 SV=1	0.5	1.445	2.89	2.5936
A0A0K3AUE4	Signal element on autosome protein 2 OS=Caenorhabditis elegans OX=6239 GN=sea-2 PE=1 SV=1	2.454	7.079	2.88468	2.58882
Q20202	DUF148 domain-containing protein OS=Caenorhabditis elegans OX=6239 GN=CELE_F40E10.5 PE=1 SV=1	0.5	1.439	2.878	2.58283
Q9U296	Malic enzyme OS=Caenorhabditis elegans OX=6239 GN=men-1 PE=1 SV=1	21.183	60.946	2.87712	2.58204
Q965K2	RNA helicase OS=Caenorhabditis elegans OX=6239 GN=ddx-46 PE=1 SV=1	19.595	56.286	2.87247	2.57787
Q9TYS7	BPH_3 domain-containing protein OS=Caenorhabditis elegans OX=6239 GN=CELE_F08B6.1 PE=1 SV=2	0.5	1.436	2.872	2.57745
P34592	Uncharacterized protein ZC21.8 OS=Caenorhabditis elegans OX=6239 GN=ZC21.8 PE=4 SV=2	0.5	1.436	2.872	2.57745
Q17433	DnaJ homolog dnj-2 OS=Caenorhabditis elegans OX=6239 GN=dnj-2 PE=1 SV=1	4.021	11.538	2.86944	2.57514
O62020	GATA-type domain-containing protein OS=Caenorhabditis elegans OX=6239 GN=lin-66 PE=1 SV=1	10.589	30.371	2.86817	2.574
D6VPA1	FH2 domain-containing protein OS=Caenorhabditis elegans OX=6239 GN=daam-1 PE=4 SV=1	0.5	1.434	2.868	2.57386
Q9TYU9	Excretory canal abnormal protein 6 OS=Caenorhabditis elegans OX=6239 GN=exc-6 PE=1 SV=2	0.5	1.432	2.864	2.57027
Q18905	GTP-binding protein cgp-1 OS=Caenorhabditis elegans OX=6239 GN=cgp-1 PE=2 SV=2	11.724	33.576	2.86387	2.57015
C5VUK2	COP9 signalosome complex subunit 6 OS=Caenorhabditis elegans OX=6239 GN=csn-6 PE=1 SV=1	14.407	41.185	2.85868	2.56549
Q09983	BPTI/Kunitz inhibitor domain-containing protein OS=Caenorhabditis elegans OX=6239 GN=CELE_F30H5.3 PE=1 SV=1	0.5	1.428	2.856	2.56309
Q9XXI5	NAD kinase 2, mitochondrial OS=Caenorhabditis elegans OX=6239 GN=nadk-2 PE=1 SV=1	2.386	6.813	2.85541	2.56255
Q10123	Uncharacterized protein F52C9.3 OS=Caenorhabditis elegans OX=6239 GN=F52C9.3 PE=4 SV=2	2.87	8.186	2.85226	2.55973
Q22143	Calpain catalytic domain-containing protein OS=Caenorhabditis elegans OX=6239 GN=clp-2 PE=1 SV=1	0.5	1.426	2.852	2.5595
Q9NAC5	Transcription factor CBF/NF-Y/archaeal histone domain-containing protein OS=Caenorhabditis elegans OX=6239 GN=pole-4 PE=1 SV=1	5.668	16.157	2.85056	2.55821
Q9UA62	non-specific serine/threonine protein kinase OS=Caenorhabditis elegans OX=6239 GN=CELE_W04B5.5 PE=1 SV=1	2.23	6.35	2.84753	2.55549
Q8WTL6	N-alpha-acetyltransferase 16, NatA auxiliary subunit OS=Caenorhabditis elegans OX=6239 GN=hpo-29 PE=1 SV=2	25.055	71.3	2.84574	2.55388
Q9XTT3	Sensory neuron membrane protein 2 OS=Caenorhabditis elegans OX=6239 GN=scav-3 PE=1 SV=3	1.379	3.923	2.84482	2.55305
Q22470	28S ribosomal protein S18-2, mitochondrial OS=Caenorhabditis elegans OX=6239 GN=mrps-18b PE=1 SV=1	1.737	4.937	2.84226	2.55075
O17730	Putative thiosulfate sulfurtransferase mpst-1 OS=Caenorhabditis elegans OX=6239 GN=mpst-1 PE=3 SV=1	8.777	24.904	2.83742	2.54641
Q9BKT9	Nuclear pore protein OS=Caenorhabditis elegans OX=6239 GN=npp-13 PE=1 SV=1	14.761	41.804	2.83206	2.5416
H2KZA2	TraB domain-containing protein OS=Caenorhabditis elegans OX=6239 GN=CELE_F38A5.2 PE=1 SV=1	3.18	9.003	2.83113	2.54077
Q20483	Protein kinase domain-containing protein OS=Caenorhabditis elegans OX=6239 GN=gakh-1 PE=1 SV=1	1.008	2.849	2.82639	2.53651
Q95XR4	Ectopic P granules protein 2 OS=Caenorhabditis elegans OX=6239 GN=epg-2 PE=1 SV=1	22.698	64.141	2.82584	2.53602
O17552	FTH domain-containing protein OS=Caenorhabditis elegans OX=6239 GN=BE10.3 PE=4 SV=2	0.5	1.411	2.822	2.53257
O45578	NR LBD domain-containing protein OS=Caenorhabditis elegans OX=6239 GN=CELE_F56A8.8 PE=4 SV=2	0.5	1.409	2.818	2.52898
Q9U280	Phospholipid-transporting ATPase tat-1 OS=Caenorhabditis elegans OX=6239 GN=tat-1 PE=1 SV=3	0.5	1.409	2.818	2.52898
Q17796	Hepatocyte growth factor-regulated tyrosine kinase substrate OS=Caenorhabditis elegans OX=6239 GN=hgrs-1 PE=1 SV=2	12.283	34.613	2.81796	2.52895
U4PBY0	HECT-type E3 ubiquitin transferase OS=Caenorhabditis elegans OX=6239 GN=eel-1 PE=1 SV=1	68.484	192.909	2.81685	2.52795
B9WRT9	Papilin OS=Caenorhabditis elegans OX=6239 GN=mlt-11 PE=1 SV=1	6.312	17.752	2.81242	2.52398
Q22513	F-box domain-containing protein OS=Caenorhabditis elegans OX=6239 GN=CELE_T14G8.2 PE=1 SV=1	0.5	1.405	2.81	2.5218
Q9XVF1	Piwi domain-containing protein OS=Caenorhabditis elegans OX=6239 GN=vsra-1 PE=1 SV=1	5.708	16.027	2.80781	2.51984
P90921	Probable ATP synthase subunit g 1, mitochondrial OS=Caenorhabditis elegans OX=6239 GN=asg-1 PE=3 SV=1	5.578	15.658	2.8071	2.5192
P34283	Small RNA 2'-O-methyltransferase OS=Caenorhabditis elegans OX=6239 GN=henn-1 PE=1 SV=3	4.41	12.378	2.8068	2.51894
P34604	Translation initiation factor eIF2B subunit alpha OS=Caenorhabditis elegans OX=6239 GN=ZK1098.4 PE=1 SV=1	7.427	20.839	2.80584	2.51807
H2FLJ1	Stomatin-like protein stl-1 OS=Caenorhabditis elegans OX=6239 GN=stl-1 PE=2 SV=1	15.351	43.04	2.80373	2.51617
Q94417	C-type lectin domain-containing protein 91 OS=Caenorhabditis elegans OX=6239 GN=clec-91 PE=1 SV=1	7.273	20.336	2.7961	2.50933
Q9N5R8	C2H2-type domain-containing protein OS=Caenorhabditis elegans OX=6239 GN=CELE_F55A3.2 PE=4 SV=2	0.5	1.398	2.796	2.50924
O17373	Histidine acid phosphatase OS=Caenorhabditis elegans OX=6239 GN=pho-14 PE=1 SV=1	6.019	16.812	2.79316	2.50669
Q23493	3'(2'),5'-bisphosphate nucleotidase 1 OS=Caenorhabditis elegans OX=6239 GN=bpnt-1 PE=1 SV=1	8.666	24.16	2.78791	2.50198
Q23670	DNA topoisomerase 2 top-2 OS=Caenorhabditis elegans OX=6239 GN=top-2 PE=1 SV=2	77.344	215.557	2.78699	2.50116
G4SRS5	Iron-sulfur clusters transporter ABCB7, mitochondrial OS=Caenorhabditis elegans OX=6239 GN=abtm-1 PE=1 SV=1	6.726	18.726	2.78412	2.49858
Q0KHC0	Guanine nucleotide exchange factor MSS4 OS=Caenorhabditis elegans OX=6239 GN=mdt-9 PE=1 SV=1	5.363	14.915	2.78109	2.49586
Q7Z151	FANCI helical domain-containing protein OS=Caenorhabditis elegans OX=6239 GN=fnci-1 PE=1 SV=1	2.47	6.867	2.78016	2.49503
Q9XW68	GPN-loop GTPase 3 OS=Caenorhabditis elegans OX=6239 GN=gex-4 PE=1 SV=1	0.5	1.39	2.78	2.49488
Q09216	Putative endoplasmic reticulum metallopeptidase 1-A OS=Caenorhabditis elegans OX=6239 GN=B0495.7 PE=1 SV=2	4.299	11.95	2.77972	2.49463
Q7KPV0	Guanine nucleotide-binding protein G(s) subunit alpha OS=Caenorhabditis elegans OX=6239 GN=gsa-1 PE=1 SV=1	2.112	5.855	2.77225	2.48793
Q20069	GATOR complex protein NPRL3 OS=Caenorhabditis elegans OX=6239 GN=nprl-3 PE=3 SV=1	0.5	1.386	2.772	2.4877
V6CL71	OTU domain-containing protein OS=Caenorhabditis elegans OX=6239 GN=CELE_Y48G1C.8 PE=1 SV=1	3.627	10.05	2.77089	2.4867
Q09231	BRICHOS domain-containing protein C09F5.1 OS=Caenorhabditis elegans OX=6239 GN=C09F5.1 PE=4 SV=3	0.5	1.384	2.768	2.48411
P34342	Ran GTPase-activating protein 2 OS=Caenorhabditis elegans OX=6239 GN=ran-2 PE=4 SV=3	15.942	44.107	2.76672	2.48296
Q9GZH2	RuvB-like 2 OS=Caenorhabditis elegans OX=6239 GN=ruvb-2 PE=1 SV=1	22.182	61.322	2.76449	2.48097
Q9BL33	NADH dehydrogenase [ubiquinone] 1 subunit C2 OS=Caenorhabditis elegans OX=6239 GN=nduc-2 PE=1 SV=1	4.452	12.285	2.75943	2.47642
Q17458	Nematode cuticle collagen N-terminal domain-containing protein OS=Caenorhabditis elegans OX=6239 GN=col-144 PE=4 SV=3	1.16	3.2	2.75862	2.47569
Q21233	NADH dehydrogenase [ubiquinone] 1 alpha subcomplex subunit 10, mitochondrial OS=Caenorhabditis elegans OX=6239 GN=nuo-4 PE=1 SV=1	23.986	66.133	2.75715	2.47438
Q22721	Carbohydrate kinase PfkB domain-containing protein OS=Caenorhabditis elegans OX=6239 GN=CELE_T24C12.3 PE=1 SV=2	1.74	4.795	2.75575	2.47312
H2KYH4	Zinc finger protein ham-2 OS=Caenorhabditis elegans OX=6239 GN=ham-2 PE=1 SV=1	0.5	1.377	2.754	2.47155
O01683	FACT complex subunit ssrp1-B OS=Caenorhabditis elegans OX=6239 GN=hmg-3 PE=1 SV=1	17.402	47.893	2.75215	2.46989
P54815	Mitochondrial sorting homolog OS=Caenorhabditis elegans OX=6239 GN=mspn-1 PE=3 SV=2	3.267	8.99	2.75176	2.46954
A0A168H995	Peroxin-14 OS=Caenorhabditis elegans OX=6239 GN=CELE_H43I07.1 PE=3 SV=1	0.5	1.375	2.75	2.46796
O16997	PSP proline-rich domain-containing protein OS=Caenorhabditis elegans OX=6239 GN=sftb-2 PE=1 SV=1	16.368	44.924	2.74462	2.46313
A0A131MAV3	Histone acetyltransferase OS=Caenorhabditis elegans OX=6239 GN=mys-2 PE=1 SV=1	0.5	1.372	2.744	2.46257
Q17963	WD repeat-containing protein wdr-5.1 OS=Caenorhabditis elegans OX=6239 GN=wdr-5.1 PE=1 SV=1	9.664	26.511	2.74327	2.46192
H2KY86	Helicase POLQ-like OS=Caenorhabditis elegans OX=6239 GN=helq-1 PE=3 SV=1	0.5	1.369	2.738	2.45719
O44738	GOLD domain-containing protein OS=Caenorhabditis elegans OX=6239 GN=tmed-3 PE=1 SV=1	1.95	5.337	2.73692	2.45622
L8EC40	G-protein coupled receptors family 1 profile domain-containing protein OS=Caenorhabditis elegans OX=6239 GN=fshr-1 PE=4 SV=1	0.5	1.368	2.736	2.45539
Q21938	FYVE-type domain-containing protein OS=Caenorhabditis elegans OX=6239 GN=zfyv-19 PE=1 SV=4	3.066	8.379	2.73288	2.45259
P34647	DNA replication licensing factor mcm-6 OS=Caenorhabditis elegans OX=6239 GN=mcm-6 PE=1 SV=1	41.395	112.895	2.72726	2.44755
Q9N3T2	Flap endonuclease 1 OS=Caenorhabditis elegans OX=6239 GN=crn-1 PE=1 SV=1	9.366	25.527	2.7255	2.44597
Q18990	Multifunctional protein pyr-1 OS=Caenorhabditis elegans OX=6239 GN=pyr-1 PE=1 SV=2	62.612	170.537	2.72371	2.44437
Q20174	Uncharacterized protein OS=Caenorhabditis elegans OX=6239 GN=CELE_F38E9.4 PE=4 SV=1	0.5	1.361	2.722	2.44283
Q93795	CCA tRNA nucleotidyltransferase 1, mitochondrial OS=Caenorhabditis elegans OX=6239 GN=hpo-31 PE=1 SV=2	4.014	10.924	2.72147	2.44236
Q9XW61	Multidrug resistance-associated protein 1 OS=Caenorhabditis elegans OX=6239 GN=mrp-8 PE=1 SV=2	1.001	2.722	2.71928	2.44039
O02051	Protein cuti-1 OS=Caenorhabditis elegans OX=6239 GN=cuti-1 PE=1 SV=2	0.5	1.359	2.718	2.43924
Q23482	Uncharacterized protein OS=Caenorhabditis elegans OX=6239 GN=lin-37 PE=1 SV=2	1.933	5.238	2.70978	2.43186
Q9N5K2	DNA-directed RNA polymerases I, II, and III subunit RPABC1 OS=Caenorhabditis elegans OX=6239 GN=rpb-5 PE=3 SV=1	6.693	18.099	2.70417	2.42683
O76654	Peptidase S1 domain-containing protein OS=Caenorhabditis elegans OX=6239 GN=try-8 PE=1 SV=1	0.5	1.351	2.702	2.42488
Q19805	Non-structural maintenance of chromosomes element 4 OS=Caenorhabditis elegans OX=6239 GN=CELE_F26A1.1 PE=1 SV=2	2.296	6.203	2.70166	2.42457
O18282	Protein FRG1 homolog OS=Caenorhabditis elegans OX=6239 GN=frg-1 PE=3 SV=2	4.211	11.361	2.69793	2.42123
Q9N3Q5	BTB domain-containing protein OS=Caenorhabditis elegans OX=6239 GN=CELE_Y48G1A.1 PE=4 SV=3	0.5	1.345	2.69	2.41411
O17006	PHD-type domain-containing protein OS=Caenorhabditis elegans OX=6239 GN=phf-30 PE=1 SV=1	0.945	2.541	2.68889	2.41311
P41880	Uncharacterized protein F37A4.2 OS=Caenorhabditis elegans OX=6239 GN=F37A4.2 PE=4 SV=1	6.105	16.412	2.68829	2.41258
O17004	Small ribosomal subunit protein uS2m OS=Caenorhabditis elegans OX=6239 GN=mrps-2 PE=1 SV=1	6.162	16.558	2.68711	2.41152
O44501	Protein farnesyltransferase/geranylgeranyltransferase type-1 subunit alpha OS=Caenorhabditis elegans OX=6239 GN=fnta-1 PE=1 SV=1	11.07	29.729	2.68555	2.41012
Q7JM44	Transcription factor sma-9 OS=Caenorhabditis elegans OX=6239 GN=sma-9 PE=1 SV=2	2.428	6.51	2.68122	2.40623
Q10916	Sphingomyelin phosphodiesterase 1 OS=Caenorhabditis elegans OX=6239 GN=asm-1 PE=1 SV=2	0.5	1.339	2.678	2.40334
G5EC81	Centromere protein S OS=Caenorhabditis elegans OX=6239 GN=CELE_Y48E1C.1 PE=3 SV=1	1.573	4.212	2.67769	2.40306
P34552	Apoptosis-linked gene 2-interacting protein X 1 OS=Caenorhabditis elegans OX=6239 GN=alx-1 PE=2 SV=3	26.714	71.452	2.6747	2.40038
K7ZUH9	Histone H3 OS=Caenorhabditis elegans OX=6239 GN=his-40 PE=1 SV=1	5.175	13.84	2.6744	2.40011
D3YT30	Protein kinase domain-containing protein OS=Caenorhabditis elegans OX=6239 GN=CELE_T12G3.2 PE=1 SV=1	1.346	3.595	2.67088	2.39695
Q21925	Prostaglandin E synthase 2 OS=Caenorhabditis elegans OX=6239 GN=pges-2 PE=1 SV=1	2.392	6.388	2.67057	2.39667
G5EDW2	Latrophilin-like protein 1 OS=Caenorhabditis elegans OX=6239 GN=lat-1 PE=1 SV=1	0.5	1.335	2.67	2.39616
Q9U3K2	Integrator complex subunit 11 OS=Caenorhabditis elegans OX=6239 GN=ints-11 PE=1 SV=2	5.705	15.229	2.66941	2.39564
G5EC27	glucosamine-phosphate N-acetyltransferase OS=Caenorhabditis elegans OX=6239 GN=gna-2 PE=1 SV=1	0.5	1.334	2.668	2.39437
Q95XN7	UBC core domain-containing protein OS=Caenorhabditis elegans OX=6239 GN=ubc-3 PE=1 SV=2	0.5	1.334	2.668	2.39437
B7WNB4	tRNA-uridine aminocarboxypropyltransferase 1 OS=Caenorhabditis elegans OX=6239 GN=CELE_Y53C12A.10 PE=1 SV=1	3.94	10.508	2.66701	2.39348
Q9XW42	Protein arginine N-methyltransferase 7 OS=Caenorhabditis elegans OX=6239 GN=prmt-7 PE=1 SV=2	6.018	16.046	2.66633	2.39287
P90783	RNA polymerase II-associated factor 1 homolog OS=Caenorhabditis elegans OX=6239 GN=pafo-1 PE=2 SV=2	6.324	16.84	2.66287	2.38977
Q95ZY2	Serpentine receptor class beta-3 OS=Caenorhabditis elegans OX=6239 GN=srb-3 PE=2 SV=1	0.5	1.331	2.662	2.38898
G5EBF5	DRBM domain-containing protein OS=Caenorhabditis elegans OX=6239 GN=rde-4 PE=1 SV=1	16.719	44.476	2.66021	2.38737
Q19972	Chromo domain-containing protein cec-4 OS=Caenorhabditis elegans OX=6239 GN=cec-4 PE=1 SV=1	7.067	18.779	2.65728	2.38475
Q17425	TUG ubiquitin-like domain-containing protein OS=Caenorhabditis elegans OX=6239 GN=asps-1 PE=1 SV=2	8.659	23.005	2.65677	2.38429
Q2PJ77	Protein YIF1 OS=Caenorhabditis elegans OX=6239 GN=yif-1 PE=1 SV=1	2.283	6.065	2.65659	2.38413
P34807	Protein dumpy-20 OS=Caenorhabditis elegans OX=6239 GN=dpy-20 PE=2 SV=3	0.5	1.325	2.65	2.37821
Q9N457	PSP proline-rich domain-containing protein OS=Caenorhabditis elegans OX=6239 GN=CELE_Y34D9A.7 PE=1 SV=3	5.983	15.853	2.64967	2.37792
A0A061AD00	DMAP1-binding domain-containing protein OS=Caenorhabditis elegans OX=6239 GN=dip-2 PE=1 SV=1	7.4	19.597	2.64824	2.37664
Q9XZI6	Phosphatidylinositol-binding clathrin assembly protein unc-11 OS=Caenorhabditis elegans OX=6239 GN=unc-11 PE=1 SV=1	7.004	18.506	2.6422	2.37122
P34705	Protein kup-1 OS=Caenorhabditis elegans OX=6239 GN=kup-1 PE=2 SV=1	2.88	7.601	2.63924	2.36855
Q9GYG1	C2H2-type domain-containing protein OS=Caenorhabditis elegans OX=6239 GN=ztf-8 PE=4 SV=2	0.5	1.318	2.636	2.36565
P34480	N-acetylglucosamine-6-phosphate deacetylase OS=Caenorhabditis elegans OX=6239 GN=F59B2.3 PE=3 SV=1	3.087	8.137	2.63589	2.36555
Q18683	ADP/ATP translocase OS=Caenorhabditis elegans OX=6239 GN=C47E12.2 PE=1 SV=1	0.5	1.317	2.634	2.36386
H2KYV1	NADH dehydrogenase [ubiquinone] 1 beta subcomplex subunit 5, mitochondrial OS=Caenorhabditis elegans OX=6239 GN=ndub-5 PE=1 SV=1	8.784	23.126	2.63274	2.36273
Q95ZQ4	5'-AMP-activated protein kinase catalytic subunit alpha-2 OS=Caenorhabditis elegans OX=6239 GN=aak-2 PE=1 SV=2	7.501	19.702	2.62658	2.3572
Q9GN62	Serine/threonine-protein kinase par-4 OS=Caenorhabditis elegans OX=6239 GN=par-4 PE=1 SV=2	7.327	19.241	2.62604	2.35671
Q9N2L7	Serine/threonine-protein kinase plk-2 OS=Caenorhabditis elegans OX=6239 GN=plk-2 PE=1 SV=1	9.154	24.033	2.62541	2.35615
O17850	Ataxin-3 homolog OS=Caenorhabditis elegans OX=6239 GN=atx-3 PE=1 SV=1	10.939	28.712	2.62474	2.35554
Q9BLB6	Probable U2 small nuclear ribonucleoprotein A' OS=Caenorhabditis elegans OX=6239 GN=mog-2 PE=1 SV=1	14.709	38.601	2.62431	2.35516
Q965V4	Exportin-2 OS=Caenorhabditis elegans OX=6239 GN=xpo-2 PE=1 SV=1	22.991	60.318	2.62355	2.35448
A5JYX3	Vinculin OS=Caenorhabditis elegans OX=6239 GN=hmp-1 PE=1 SV=1	17.108	44.881	2.62339	2.35434
H2L2A8	Uridine kinase OS=Caenorhabditis elegans OX=6239 GN=CELE_F19B6.1 PE=1 SV=1	4.911	12.875	2.62167	2.35279
G5EEK5	Very Early Transcript OS=Caenorhabditis elegans OX=6239 GN=vet-6 PE=1 SV=1	3.881	10.172	2.62097	2.35217
Q18594	Uncharacterized protein C44B7.5 OS=Caenorhabditis elegans OX=6239 GN=C44B7.5 PE=1 SV=1	19.497	51.088	2.6203	2.35156
Q18786	Probable small nuclear ribonucleoprotein Sm D2 OS=Caenorhabditis elegans OX=6239 GN=snr-4 PE=1 SV=1	8.27	21.666	2.61983	2.35114
Q9N590	6-phosphofructo-2-kinase domain-containing protein OS=Caenorhabditis elegans OX=6239 GN=pfkb-1.1 PE=1 SV=2	18.082	47.343	2.61824	2.34971
Q03575	Transthyretin-like protein 5 OS=Caenorhabditis elegans OX=6239 GN=ttr-5 PE=3 SV=1	4.001	10.47	2.61685	2.34846
P91430	Ubiquitin-like modifier-activating enzyme 5 OS=Caenorhabditis elegans OX=6239 GN=uba-5 PE=1 SV=1	10.623	27.793	2.6163	2.34797
P34389	NPC intracellular cholesterol transporter 1 homolog 2 OS=Caenorhabditis elegans OX=6239 GN=ncr-2 PE=3 SV=2	0.5	1.308	2.616	2.3477
Q21755	Nitric oxide synthase-interacting protein homolog OS=Caenorhabditis elegans OX=6239 GN=R05G6.4 PE=3 SV=1	3.053	7.984	2.61513	2.34692
[truncated: 2,666 more rows]
